# Supplementary material for: Query-guided protein–protein interaction inhibitor discovery
Source: Chem Sci. 2021 Mar 2;12(13):4753–62. doi: 10.1039/d1sc00023c (PMC8179539; doi:10.1039/d1sc00023c)
Supplement: SC-012-D1SC00023C-s005 [file SC-012-D1SC00023C-s005.cif]

data_r7a00sf
# 
_audit.revision_id     1_0 
_audit.creation_date   ? 
_audit.update_record   'Initial release' 
# 
_cell.entry_id      7a00 
_cell.length_a      44.180 
_cell.length_b      66.470 
_cell.length_c      88.580 
_cell.angle_alpha   90.000 
_cell.angle_beta    90.000 
_cell.angle_gamma   90.000 
# 
_diffrn_radiation_wavelength.id           1 
_diffrn_radiation_wavelength.wavelength   0.987 
# 
_entry.id   7a00 
# 
_exptl_crystal.id   1 
# 
_reflns_scale.group_code   1 
# 
_symmetry.entry_id               7a00 
_symmetry.space_group_name_H-M   'P 21 21 21' 
_symmetry.Int_Tables_number      19 
# 
loop_
_refln.crystal_id 
_refln.wavelength_id 
_refln.scale_group_code 
_refln.index_h 
_refln.index_k 
_refln.index_l 
_refln.status 
_refln.pdbx_r_free_flag 
_refln.F_meas_au 
_refln.F_meas_sigma_au 
_refln.intensity_meas 
_refln.intensity_sigma 
_refln.pdbx_I_plus 
_refln.pdbx_I_plus_sigma 
_refln.pdbx_I_minus 
_refln.pdbx_I_minus_sigma 
_refln.pdbx_F_plus 
_refln.pdbx_F_plus_sigma 
_refln.pdbx_F_minus 
_refln.pdbx_F_minus_sigma 
_refln.pdbx_anom_difference 
_refln.pdbx_anom_difference_sigma 
1 1 1 0  0  2  o 3  16.15   2.22  0.49    0.13   0.49    0.13   0.49    0.13   16.15   2.22  16.15   2.22  0.00   0.00  
1 1 1 0  0  3  x 11 ?       ?     ?       ?      ?       ?      ?       ?      ?       ?     ?       ?     ?      ?     
1 1 1 0  0  4  o 7  510.38  9.74  478.17  18.25  478.17  18.25  478.17  18.25  510.38  9.74  510.38  9.74  0.00   0.00  
1 1 1 0  0  5  x 15 ?       ?     ?       ?      ?       ?      ?       ?      ?       ?     ?       ?     ?      ?     
1 1 1 0  0  6  o 1  182.02  3.38  60.82   2.26   60.82   2.26   60.82   2.26   182.02  3.38  182.02  3.38  0.00   0.00  
1 1 1 0  0  7  x 15 ?       ?     ?       ?      ?       ?      ?       ?      ?       ?     ?       ?     ?      ?     
1 1 1 0  0  8  o 17 897.48  17.01 1478.59 56.05  1478.59 56.05  1478.59 56.05  897.48  17.01 897.48  17.01 0.00   0.00  
1 1 1 0  0  9  x 7  ?       ?     ?       ?      ?       ?      ?       ?      ?       ?     ?       ?     ?      ?     
1 1 1 0  0  10 o 14 65.24   2.81  7.83    0.67   7.83    0.67   7.83    0.67   65.24   2.81  65.24   2.81  0.00   0.00  
1 1 1 0  0  11 x 2  ?       ?     ?       ?      ?       ?      ?       ?      ?       ?     ?       ?     ?      ?     
1 1 1 0  0  12 o 18 66.96   3.18  8.25    0.78   8.25    0.78   8.25    0.78   66.96   3.18  66.96   3.18  0.00   0.00  
1 1 1 0  0  13 x 8  ?       ?     ?       ?      ?       ?      ?       ?      ?       ?     ?       ?     ?      ?     
1 1 1 0  0  14 o 6  97.33   4.13  17.42   1.47   17.42   1.47   17.42   1.47   97.33   4.13  97.33   4.13  0.00   0.00  
1 1 1 0  0  15 x 7  ?       ?     ?       ?      ?       ?      ?       ?      ?       ?     ?       ?     ?      ?     
1 1 1 0  0  16 o 10 55.41   4.02  5.67    0.81   5.67    0.81   5.67    0.81   55.41   4.02  55.41   4.02  0.00   0.00  
1 1 1 0  0  17 x 17 ?       ?     ?       ?      ?       ?      ?       ?      ?       ?     ?       ?     ?      ?     
1 1 1 0  0  18 o 5  585.03  8.20  628.28  17.61  628.28  17.61  628.28  17.61  585.03  8.20  585.03  8.20  0.00   0.00  
1 1 1 0  0  19 x 2  ?       ?     ?       ?      ?       ?      ?       ?      ?       ?     ?       ?     ?      ?     
1 1 1 0  0  20 f 0  741.18  10.20 1008.43 27.77  1008.43 27.77  1008.43 27.77  741.18  10.20 741.18  10.20 0.00   0.00  
1 1 1 0  0  21 x 5  ?       ?     ?       ?      ?       ?      ?       ?      ?       ?     ?       ?     ?      ?     
1 1 1 0  0  22 o 11 295.97  7.31  160.80  7.94   160.80  7.94   160.80  7.94   295.97  7.31  295.97  7.31  0.00   0.00  
1 1 1 0  0  23 x 7  ?       ?     ?       ?      ?       ?      ?       ?      ?       ?     ?       ?     ?      ?     
1 1 1 0  0  24 o 2  1049.15 14.22 2020.56 54.79  2020.56 54.79  2020.56 54.79  1049.15 14.22 1049.15 14.22 0.00   0.00  
1 1 1 0  0  25 x 15 ?       ?     ?       ?      ?       ?      ?       ?      ?       ?     ?       ?     ?      ?     
1 1 1 0  0  26 o 5  91.96   5.49  15.58   1.84   15.58   1.84   15.58   1.84   91.96   5.49  91.96   5.49  0.00   0.00  
1 1 1 0  0  27 x 11 ?       ?     ?       ?      ?       ?      ?       ?      ?       ?     ?       ?     ?      ?     
1 1 1 0  0  28 o 3  735.59  10.30 993.26  27.80  993.26  27.80  993.26  27.80  735.59  10.30 735.59  10.30 0.00   0.00  
1 1 1 0  0  29 x 14 ?       ?     ?       ?      ?       ?      ?       ?      ?       ?     ?       ?     ?      ?     
1 1 1 0  0  30 o 1  66.20   6.33  8.12    1.52   8.12    1.52   8.12    1.52   66.20   6.33  66.20   6.33  0.00   0.00  
1 1 1 0  0  31 x 14 ?       ?     ?       ?      ?       ?      ?       ?      ?       ?     ?       ?     ?      ?     
1 1 1 0  0  32 o 17 707.40  11.50 918.59  29.87  918.59  29.87  918.59  29.87  707.40  11.50 707.40  11.50 0.00   0.00  
1 1 1 0  0  33 x 6  ?       ?     ?       ?      ?       ?      ?       ?      ?       ?     ?       ?     ?      ?     
1 1 1 0  0  34 o 7  190.97  4.90  66.99   3.43   66.99   3.43   66.99   3.43   190.97  4.90  190.97  4.90  0.00   0.00  
1 1 1 0  0  35 x 11 ?       ?     ?       ?      ?       ?      ?       ?      ?       ?     ?       ?     ?      ?     
1 1 1 0  0  36 o 18 114.01  5.36  23.91   2.24   23.91   2.24   23.91   2.24   114.01  5.36  114.01  5.36  0.00   0.00  
1 1 1 0  0  37 x 17 ?       ?     ?       ?      ?       ?      ?       ?      ?       ?     ?       ?     ?      ?     
1 1 1 0  0  38 o 18 138.81  5.29  35.42   2.69   35.42   2.69   35.42   2.69   138.81  5.29  138.81  5.29  0.00   0.00  
1 1 1 0  0  39 x 12 ?       ?     ?       ?      ?       ?      ?       ?      ?       ?     ?       ?     ?      ?     
1 1 1 0  0  40 o 12 17.22   8.12  -1.53   1.34   -1.53   1.34   -1.53   1.34   17.22   8.12  17.22   8.12  0.00   0.00  
1 1 1 0  0  41 x 17 ?       ?     ?       ?      ?       ?      ?       ?      ?       ?     ?       ?     ?      ?     
1 1 1 0  0  42 o 4  59.46   7.39  6.59    1.58   6.59    1.58   6.59    1.58   59.46   7.39  59.46   7.39  0.00   0.00  
1 1 1 0  0  43 x 11 ?       ?     ?       ?      ?       ?      ?       ?      ?       ?     ?       ?     ?      ?     
1 1 1 0  0  44 o 11 22.03   9.28  0.08    1.28   0.08    1.28   0.08    1.28   22.03   9.28  22.03   9.28  0.00   0.00  
1 1 1 0  0  45 x 9  ?       ?     ?       ?      ?       ?      ?       ?      ?       ?     ?       ?     ?      ?     
1 1 1 0  0  46 o 16 23.04   9.33  0.39    1.23   0.39    1.23   0.39    1.23   23.04   9.33  23.04   9.33  0.00   0.00  
1 1 1 0  0  47 x 6  ?       ?     ?       ?      ?       ?      ?       ?      ?       ?     ?       ?     ?      ?     
1 1 1 0  0  48 o 3  28.56   9.19  1.45    1.09   1.45    1.09   1.45    1.09   28.56   9.19  28.56   9.19  0.00   0.00  
1 1 1 0  0  49 x 17 ?       ?     ?       ?      ?       ?      ?       ?      ?       ?     ?       ?     ?      ?     
1 1 1 0  1  1  o 18 5.61    1.86  0.05    0.04   0.05    0.04   0.05    0.04   5.61    1.86  5.61    1.86  0.00   0.00  
1 1 1 0  1  2  o 19 30.62   0.97  1.72    0.11   1.72    0.11   1.72    0.11   30.62   0.97  30.62   0.97  0.00   0.00  
1 1 1 0  1  3  o 19 920.09  9.98  1554.02 33.72  1554.02 33.72  1554.02 33.72  920.09  9.98  920.09  9.98  0.00   0.00  
1 1 1 0  1  4  o 1  350.50  5.54  225.51  7.13   225.51  7.13   225.51  7.13   350.50  5.54  350.50  5.54  0.00   0.00  
1 1 1 0  1  5  o 11 152.08  2.03  42.46   1.13   42.46   1.13   42.46   1.13   152.08  2.03  152.08  2.03  0.00   0.00  
1 1 1 0  1  6  o 5  359.65  3.54  237.44  4.68   237.44  4.68   237.44  4.68   359.65  3.54  359.65  3.54  0.00   0.00  
1 1 1 0  1  7  f 0  68.82   1.79  8.70    0.45   8.70    0.45   8.70    0.45   68.82   1.79  68.82   1.79  0.00   0.00  
1 1 1 0  1  8  o 19 898.64  8.50  1482.42 28.06  1482.42 28.06  1482.42 28.06  898.64  8.50  898.64  8.50  0.00   0.00  
1 1 1 0  1  9  o 14 66.88   2.03  8.22    0.50   8.22    0.50   8.22    0.50   66.88   2.03  66.88   2.03  0.00   0.00  
1 1 1 0  1  10 o 3  53.66   2.16  5.29    0.43   5.29    0.43   5.29    0.43   53.66   2.16  53.66   2.16  0.00   0.00  
1 1 1 0  1  11 o 4  213.42  2.53  83.61   1.98   83.61   1.98   83.61   1.98   213.42  2.53  213.42  2.53  0.00   0.00  
1 1 1 0  1  12 o 16 347.10  4.16  221.16  5.31   221.16  5.31   221.16  5.31   347.10  4.16  347.10  4.16  0.00   0.00  
1 1 1 0  1  13 o 9  259.21  2.97  123.34  2.83   123.34  2.83   123.34  2.83   259.21  2.97  259.21  2.97  0.00   0.00  
1 1 1 0  1  14 o 7  14.25   5.84  0.12    0.49   0.12    0.49   0.12    0.49   14.25   5.84  14.25   5.84  0.00   0.00  
1 1 1 0  1  15 o 17 292.44  3.80  156.99  4.08   156.99  4.08   156.99  4.08   292.44  3.80  292.44  3.80  0.00   0.00  
1 1 1 0  1  16 o 18 555.30  5.51  566.05  11.24  566.05  11.24  566.05  11.24  555.30  5.51  555.30  5.51  0.00   0.00  
1 1 1 0  1  17 o 1  353.13  4.38  228.91  5.68   228.91  5.68   228.91  5.68   353.13  4.38  353.13  4.38  0.00   0.00  
1 1 1 0  1  18 o 18 196.18  2.75  70.65   1.98   70.65   1.98   70.65   1.98   196.18  2.75  196.18  2.75  0.00   0.00  
1 1 1 0  1  19 o 13 92.77   2.71  15.81   0.92   15.81   0.92   15.81   0.92   92.77   2.71  92.77   2.71  0.00   0.00  
1 1 1 0  1  20 o 16 588.80  5.86  636.40  12.67  636.40  12.67  636.40  12.67  588.80  5.86  588.80  5.86  0.00   0.00  
1 1 1 0  1  21 o 3  280.09  3.38  144.01  3.48   144.01  3.48   144.01  3.48   280.09  3.38  280.09  3.38  0.00   0.00  
1 1 1 0  1  22 o 11 475.33  6.26  414.75  10.93  414.75  10.93  414.75  10.93  475.33  6.26  475.33  6.26  0.00   0.00  
1 1 1 0  1  23 o 4  77.71   4.31  11.12   1.23   11.12   1.23   11.12   1.23   77.71   4.31  77.71   4.31  0.00   0.00  
1 1 1 0  1  24 o 7  448.62  4.77  369.45  7.85   369.45  7.85   369.45  7.85   448.62  4.77  448.62  4.77  0.00   0.00  
1 1 1 0  1  25 o 7  285.14  3.62  149.25  3.79   149.25  3.79   149.25  3.79   285.14  3.62  285.14  3.62  0.00   0.00  
1 1 1 0  1  26 o 17 448.40  4.82  369.09  7.93   369.09  7.93   369.09  7.93   448.40  4.82  448.40  4.82  0.00   0.00  
1 1 1 0  1  27 o 13 134.15  3.39  33.05   1.67   33.05   1.67   33.05   1.67   134.15  3.39  134.15  3.39  0.00   0.00  
1 1 1 0  1  28 o 10 47.99   5.66  4.29    0.98   4.29    0.98   4.29    0.98   47.99   5.66  47.99   5.66  0.00   0.00  
1 1 1 0  1  29 f 0  130.54  3.53  31.30   1.69   31.30   1.69   31.30   1.69   130.54  3.53  130.54  3.53  0.00   0.00  
1 1 1 0  1  30 o 4  70.54   4.24  9.17    1.09   9.17    1.09   9.17    1.09   70.54   4.24  70.54   4.24  0.00   0.00  
1 1 1 0  1  31 o 14 86.16   4.18  13.66   1.32   13.66   1.32   13.66   1.32   86.16   4.18  86.16   4.18  0.00   0.00  
1 1 1 0  1  32 o 9  148.06  3.81  40.27   2.07   40.27   2.07   40.27   2.07   148.06  3.81  148.06  3.81  0.00   0.00  
1 1 1 0  1  33 o 15 89.81   3.73  14.83   1.23   14.83   1.23   14.83   1.23   89.81   3.73  89.81   3.73  0.00   0.00  
1 1 1 0  1  34 o 19 231.97  3.58  98.78   3.05   98.78   3.05   98.78   3.05   231.97  3.58  231.97  3.58  0.00   0.00  
1 1 1 0  1  35 o 15 92.22   3.84  15.64   1.30   15.64   1.30   15.64   1.30   92.22   3.84  92.22   3.84  0.00   0.00  
1 1 1 0  1  36 o 16 18.13   7.56  0.11    0.84   0.11    0.84   0.11    0.84   18.13   7.56  18.13   7.56  0.00   0.00  
1 1 1 0  1  37 o 17 16.19   7.11  -0.23   0.81   -0.23   0.81   -0.23   0.81   16.19   7.11  16.19   7.11  0.00   0.00  
1 1 1 0  1  38 o 1  46.75   6.67  4.09    1.11   4.09    1.11   4.09    1.11   46.75   6.67  46.75   6.67  0.00   0.00  
1 1 1 0  1  39 o 6  99.77   6.14  18.34   2.24   18.34   2.24   18.34   2.24   99.77   6.14  99.77   6.14  0.00   0.00  
1 1 1 0  1  40 o 6  35.48   8.95  2.40    1.16   2.40    1.16   2.40    1.16   35.48   8.95  35.48   8.95  0.00   0.00  
1 1 1 0  1  41 o 7  41.16   7.37  3.20    1.07   3.20    1.07   3.20    1.07   41.16   7.37  41.16   7.37  0.00   0.00  
1 1 1 0  1  42 o 6  17.09   7.49  -0.24   0.90   -0.24   0.90   -0.24   0.90   17.09   7.49  17.09   7.49  0.00   0.00  
1 1 1 0  1  43 o 19 18.38   7.80  0.01    0.91   0.01    0.91   0.01    0.91   18.38   7.80  18.38   7.80  0.00   0.00  
1 1 1 0  1  44 o 6  83.25   5.26  12.77   1.60   12.77   1.60   12.77   1.60   83.25   5.26  83.25   5.26  0.00   0.00  
1 1 1 0  1  45 o 4  33.61   7.48  2.16    0.90   2.16    0.90   2.16    0.90   33.61   7.48  33.61   7.48  0.00   0.00  
1 1 1 0  1  46 o 19 15.15   6.94  -0.62   0.87   -0.62   0.87   -0.62   0.87   15.15   6.94  15.15   6.94  0.00   0.00  
1 1 1 0  1  47 o 18 12.63   6.06  -1.19   0.81   -1.19   0.81   -1.19   0.81   12.63   6.06  12.63   6.06  0.00   0.00  
1 1 1 0  1  48 o 11 30.36   7.15  1.76    0.78   1.76    0.78   1.76    0.78   30.36   7.15  30.36   7.15  0.00   0.00  
1 1 1 0  1  49 o 14 12.36   5.83  -0.79   0.69   -0.79   0.69   -0.79   0.69   12.36   5.83  12.36   5.83  0.00   0.00  
1 1 1 0  2  1  o 12 52.79   0.71  5.12    0.14   5.12    0.14   5.12    0.14   52.79   0.71  52.79   0.71  0.00   0.00  
1 1 1 0  2  2  o 6  116.05  1.79  24.72   0.76   24.72   0.76   24.72   0.76   116.05  1.79  116.05  1.79  0.00   0.00  
1 1 1 0  2  3  o 17 273.63  3.10  137.44  3.11   137.44  3.11   137.44  3.11   273.63  3.10  273.63  3.10  0.00   0.00  
1 1 1 0  2  4  o 11 962.77  10.45 1701.51 36.95  1701.51 36.95  1701.51 36.95  962.77  10.45 962.77  10.45 0.00   0.00  
1 1 1 0  2  5  o 15 118.76  1.78  25.89   0.78   25.89   0.78   25.89   0.78   118.76  1.78  118.76  1.78  0.00   0.00  
1 1 1 0  2  6  o 2  455.36  4.72  380.64  7.89   380.64  7.89   380.64  7.89   455.36  4.72  455.36  4.72  0.00   0.00  
1 1 1 0  2  7  o 13 40.19   1.87  2.97    0.27   2.97    0.27   2.97    0.27   40.19   1.87  40.19   1.87  0.00   0.00  
1 1 1 0  2  8  o 9  290.30  3.02  154.70  3.21   154.70  3.21   154.70  3.21   290.30  3.02  290.30  3.02  0.00   0.00  
1 1 1 0  2  9  o 12 341.11  3.48  213.59  4.35   213.59  4.35   213.59  4.35   341.11  3.48  341.11  3.48  0.00   0.00  
1 1 1 0  2  10 o 14 407.80  4.08  305.28  6.11   305.28  6.11   305.28  6.11   407.80  4.08  407.80  4.08  0.00   0.00  
1 1 1 0  2  11 o 19 8.52    3.97  -0.28   0.30   -0.28   0.30   -0.28   0.30   8.52    3.97  8.52    3.97  0.00   0.00  
1 1 1 0  2  12 o 13 140.13  2.18  36.05   1.12   36.05   1.12   36.05   1.12   140.13  2.18  140.13  2.18  0.00   0.00  
1 1 1 0  2  13 o 2  622.46  6.98  711.23  15.96  711.23  15.96  711.23  15.96  622.46  6.98  622.46  6.98  0.00   0.00  
1 1 1 0  2  14 o 10 49.64   2.73  4.54    0.50   4.54    0.50   4.54    0.50   49.64   2.73  49.64   2.73  0.00   0.00  
1 1 1 0  2  15 o 17 350.48  4.29  225.48  5.52   225.48  5.52   225.48  5.52   350.48  4.29  350.48  4.29  0.00   0.00  
1 1 1 0  2  16 o 17 403.18  4.80  298.39  7.11   298.39  7.11   298.39  7.11   403.18  4.80  403.18  4.80  0.00   0.00  
1 1 1 0  2  17 o 7  370.30  4.22  251.71  5.74   251.71  5.74   251.71  5.74   370.30  4.22  370.30  4.22  0.00   0.00  
1 1 1 0  2  18 o 12 235.24  3.01  101.58  2.60   101.58  2.60   101.58  2.60   235.24  3.01  235.24  3.01  0.00   0.00  
1 1 1 0  2  19 o 9  274.27  4.07  138.09  4.10   138.09  4.10   138.09  4.10   274.27  4.07  274.27  4.07  0.00   0.00  
1 1 1 0  2  20 o 19 335.72  3.80  206.89  4.68   206.89  4.68   206.89  4.68   335.72  3.80  335.72  3.80  0.00   0.00  
1 1 1 0  2  21 o 5  42.44   6.12  3.37    0.93   3.37    0.93   3.37    0.93   42.44   6.12  42.44   6.12  0.00   0.00  
1 1 1 0  2  22 o 14 361.52  4.35  239.92  5.78   239.92  5.78   239.92  5.78   361.52  4.35  361.52  4.35  0.00   0.00  
1 1 1 0  2  23 o 19 219.66  3.70  88.57   2.99   88.57   2.99   88.57   2.99   219.66  3.70  219.66  3.70  0.00   0.00  
1 1 1 0  2  24 o 17 708.04  6.98  920.25  18.14  920.25  18.14  920.25  18.14  708.04  6.98  708.04  6.98  0.00   0.00  
1 1 1 0  2  25 o 12 28.24   8.18  1.49    0.90   1.49    0.90   1.49    0.90   28.24   8.18  28.24   8.18  0.00   0.00  
1 1 1 0  2  26 o 7  194.61  3.32  69.52   2.37   69.52   2.37   69.52   2.37   194.61  3.32  194.61  3.32  0.00   0.00  
1 1 1 0  2  27 o 12 298.69  3.78  163.78  4.15   163.78  4.15   163.78  4.15   298.69  3.78  298.69  3.78  0.00   0.00  
1 1 1 0  2  28 o 9  87.40   3.94  14.05   1.26   14.05   1.26   14.05   1.26   87.40   3.94  87.40   3.94  0.00   0.00  
1 1 1 0  2  29 o 19 66.86   4.64  8.24    1.13   8.24    1.13   8.24    1.13   66.86   4.64  66.86   4.64  0.00   0.00  
1 1 1 0  2  30 o 3  57.45   5.23  6.11    1.09   6.11    1.09   6.11    1.09   57.45   5.23  57.45   5.23  0.00   0.00  
1 1 1 0  2  31 o 3  45.61   6.18  3.89    1.01   3.89    1.01   3.89    1.01   45.61   6.18  45.61   6.18  0.00   0.00  
1 1 1 0  2  32 o 9  68.07   4.68  8.55    1.16   8.55    1.16   8.55    1.16   68.07   4.68  68.07   4.68  0.00   0.00  
1 1 1 0  2  33 o 9  220.93  3.52  89.60   2.86   89.60   2.86   89.60   2.86   220.93  3.52  220.93  3.52  0.00   0.00  
1 1 1 0  2  34 o 2  17.15   7.24  0.04    0.78   0.04    0.78   0.04    0.78   17.15   7.24  17.15   7.24  0.00   0.00  
1 1 1 0  2  35 o 14 25.07   7.78  1.15    0.79   1.15    0.79   1.15    0.79   25.07   7.78  25.07   7.78  0.00   0.00  
1 1 1 0  2  36 o 13 87.74   3.99  14.16   1.28   14.16   1.28   14.16   1.28   87.74   3.99  87.74   3.99  0.00   0.00  
1 1 1 0  2  37 o 11 121.95  3.70  27.33   1.66   27.33   1.66   27.33   1.66   121.95  3.70  121.95  3.70  0.00   0.00  
1 1 1 0  2  38 o 4  77.52   5.76  11.09   1.63   11.09   1.63   11.09   1.63   77.52   5.76  77.52   5.76  0.00   0.00  
1 1 1 0  2  39 o 17 115.77  4.34  24.64   1.84   24.64   1.84   24.64   1.84   115.77  4.34  115.77  4.34  0.00   0.00  
1 1 1 0  2  40 o 5  18.46   8.09  -0.27   1.05   -0.27   1.05   -0.27   1.05   18.46   8.09  18.46   8.09  0.00   0.00  
1 1 1 0  2  41 o 10 81.62   4.59  12.27   1.37   12.27   1.37   12.27   1.37   81.62   4.59  81.62   4.59  0.00   0.00  
1 1 1 0  2  42 f 0  23.49   8.31  0.88    0.89   0.88    0.89   0.88    0.89   23.49   8.31  23.49   8.31  0.00   0.00  
1 1 1 0  2  43 o 14 28.13   8.32  1.47    0.92   1.47    0.92   1.47    0.92   28.13   8.32  28.13   8.32  0.00   0.00  
1 1 1 0  2  44 o 15 27.27   8.19  1.38    0.89   1.38    0.89   1.38    0.89   27.27   8.19  27.27   8.19  0.00   0.00  
1 1 1 0  2  45 o 13 13.92   6.49  -0.79   0.81   -0.79   0.81   -0.79   0.81   13.92   6.49  13.92   6.49  0.00   0.00  
1 1 1 0  2  46 o 1  26.66   8.36  1.29    0.91   1.29    0.91   1.29    0.91   26.66   8.36  26.66   8.36  0.00   0.00  
1 1 1 0  2  47 o 15 25.15   8.53  1.07    0.94   1.07    0.94   1.07    0.94   25.15   8.53  25.15   8.53  0.00   0.00  
1 1 1 0  2  48 o 1  12.19   5.76  -0.80   0.68   -0.80   0.68   -0.80   0.68   12.19   5.76  12.19   5.76  0.00   0.00  
1 1 1 0  2  49 o 5  13.99   6.36  -0.45   0.71   -0.45   0.71   -0.45   0.71   13.99   6.36  13.99   6.36  0.00   0.00  
1 1 1 0  3  0  x 19 ?       ?     ?       ?      ?       ?      ?       ?      ?       ?     ?       ?     ?      ?     
1 1 1 0  3  1  o 18 61.09   1.12  6.85    0.25   6.85    0.25   6.85    0.25   61.09   1.12  61.09   1.12  0.00   0.00  
1 1 1 0  3  2  o 12 146.89  1.76  39.61   0.95   39.61   0.95   39.61   0.95   146.89  1.76  146.89  1.76  0.00   0.00  
1 1 1 0  3  3  o 8  120.88  1.60  26.82   0.71   26.82   0.71   26.82   0.71   120.88  1.60  120.88  1.60  0.00   0.00  
1 1 1 0  3  4  o 2  439.55  4.86  354.66  7.84   354.66  7.84   354.66  7.84   439.55  4.86  439.55  4.86  0.00   0.00  
1 1 1 0  3  5  o 5  36.09   1.54  2.40    0.20   2.40    0.20   2.40    0.20   36.09   1.54  36.09   1.54  0.00   0.00  
1 1 1 0  3  6  o 1  446.08  4.32  365.28  7.07   365.28  7.07   365.28  7.07   446.08  4.32  446.08  4.32  0.00   0.00  
1 1 1 0  3  7  o 1  197.04  2.53  71.27   1.83   71.27   1.83   71.27   1.83   197.04  2.53  197.04  2.53  0.00   0.00  
1 1 1 0  3  8  o 9  128.25  1.84  30.19   0.87   30.19   0.87   30.19   0.87   128.25  1.84  128.25  1.84  0.00   0.00  
1 1 1 0  3  9  o 11 62.59   1.90  7.20    0.44   7.20    0.44   7.20    0.44   62.59   1.90  62.59   1.90  0.00   0.00  
1 1 1 0  3  10 o 18 213.07  2.50  83.34   1.96   83.34   1.96   83.34   1.96   213.07  2.50  213.07  2.50  0.00   0.00  
1 1 1 0  3  11 o 4  128.79  2.05  30.45   0.97   30.45   0.97   30.45   0.97   128.79  2.05  128.79  2.05  0.00   0.00  
1 1 1 0  3  12 o 8  406.56  6.69  303.42  9.98   303.42  9.98   303.42  9.98   406.56  6.69  406.56  6.69  0.00   0.00  
1 1 1 0  3  13 o 12 265.10  3.23  129.01  3.14   129.01  3.14   129.01  3.14   265.10  3.23  265.10  3.23  0.00   0.00  
1 1 1 0  3  14 o 10 85.57   2.29  13.45   0.72   13.45   0.72   13.45   0.72   85.57   2.29  85.57   2.29  0.00   0.00  
1 1 1 0  3  15 o 14 16.01   5.81  0.38    0.44   0.38    0.44   0.38    0.44   16.01   5.81  16.01   5.81  0.00   0.00  
1 1 1 0  3  16 o 13 938.57  8.97  1617.07 30.90  1617.07 30.90  1617.07 30.90  938.57  8.97  938.57  8.97  0.00   0.00  
1 1 1 0  3  17 o 7  359.66  3.86  237.45  5.09   237.45  5.09   237.45  5.09   359.66  3.86  359.66  3.86  0.00   0.00  
1 1 1 0  3  18 o 15 143.41  2.54  37.75   1.34   37.75   1.34   37.75   1.34   143.41  2.54  143.41  2.54  0.00   0.00  
1 1 1 0  3  19 o 9  105.39  2.62  20.39   1.01   20.39   1.01   20.39   1.01   105.39  2.62  105.39  2.62  0.00   0.00  
1 1 1 0  3  20 o 17 283.12  3.62  147.14  3.76   147.14  3.76   147.14  3.76   283.12  3.62  283.12  3.62  0.00   0.00  
1 1 1 0  3  21 f 0  27.84   7.15  1.48    0.73   1.48    0.73   1.48    0.73   27.84   7.15  27.84   7.15  0.00   0.00  
1 1 1 0  3  22 o 18 305.25  3.65  171.05  4.09   171.05  4.09   171.05  4.09   305.25  3.65  305.25  3.65  0.00   0.00  
1 1 1 0  3  23 o 4  146.89  3.81  39.63   2.05   39.63   2.05   39.63   2.05   146.89  3.81  146.89  3.81  0.00   0.00  
1 1 1 0  3  24 o 12 70.02   4.48  9.04    1.15   9.04    1.15   9.04    1.15   70.02   4.48  70.02   4.48  0.00   0.00  
1 1 1 0  3  25 o 5  628.72  6.32  725.61  14.59  725.61  14.59  725.61  14.59  628.72  6.32  628.72  6.32  0.00   0.00  
1 1 1 0  3  26 o 3  747.87  7.88  1026.71 21.65  1026.71 21.65  1026.71 21.65  747.87  7.88  747.87  7.88  0.00   0.00  
1 1 1 0  3  27 o 3  247.68  3.79  112.61  3.45   112.61  3.45   112.61  3.45   247.68  3.79  247.68  3.79  0.00   0.00  
1 1 1 0  3  28 o 7  26.33   8.35  1.25    0.91   1.25    0.91   1.25    0.91   26.33   8.35  26.33   8.35  0.00   0.00  
1 1 1 0  3  29 o 10 15.21   6.91  -0.52   0.84   -0.52   0.84   -0.52   0.84   15.21   6.91  15.21   6.91  0.00   0.00  
1 1 1 0  3  30 o 3  384.88  4.99  271.92  7.05   271.92  7.05   271.92  7.05   384.88  4.99  384.88  4.99  0.00   0.00  
1 1 1 0  3  31 o 16 20.32   7.76  0.51    0.81   0.51    0.81   0.51    0.81   20.32   7.76  20.32   7.76  0.00   0.00  
1 1 1 0  3  32 o 2  39.16   6.85  2.90    0.95   2.90    0.95   2.90    0.95   39.16   6.85  39.16   6.85  0.00   0.00  
1 1 1 0  3  33 o 14 27.98   8.04  1.47    0.87   1.47    0.87   1.47    0.87   27.98   8.04  27.98   8.04  0.00   0.00  
1 1 1 0  3  34 o 11 103.89  3.66  19.84   1.39   19.84   1.39   19.84   1.39   103.89  3.66  103.89  3.66  0.00   0.00  
1 1 1 0  3  35 o 10 77.88   4.06  11.16   1.16   11.16   1.16   11.16   1.16   77.88   4.06  77.88   4.06  0.00   0.00  
1 1 1 0  3  36 o 9  67.56   4.55  8.42    1.12   8.42    1.12   8.42    1.12   67.56   4.55  67.56   4.55  0.00   0.00  
1 1 1 0  3  37 o 7  23.81   8.37  0.91    0.91   0.91    0.91   0.91    0.91   23.81   8.37  23.81   8.37  0.00   0.00  
1 1 1 0  3  38 o 11 22.09   8.66  0.51    1.02   0.51    1.02   0.51    1.02   22.09   8.66  22.09   8.66  0.00   0.00  
1 1 1 0  3  39 o 15 202.38  3.76  75.18   2.79   75.18   2.79   75.18   2.79   202.38  3.76  202.38  3.76  0.00   0.00  
1 1 1 0  3  40 o 3  197.63  4.53  71.70   3.29   71.70   3.29   71.70   3.29   197.63  4.53  197.63  4.53  0.00   0.00  
1 1 1 0  3  41 o 14 19.25   7.95  0.18    0.91   0.18    0.91   0.18    0.91   19.25   7.95  19.25   7.95  0.00   0.00  
1 1 1 0  3  42 o 5  19.05   7.97  0.10    0.93   0.10    0.93   0.10    0.93   19.05   7.97  19.05   7.97  0.00   0.00  
1 1 1 0  3  43 o 9  24.31   8.49  0.96    0.93   0.96    0.93   0.96    0.93   24.31   8.49  24.31   8.49  0.00   0.00  
1 1 1 0  3  45 o 16 26.39   8.48  1.24    0.93   1.24    0.93   1.24    0.93   26.39   8.48  26.39   8.48  0.00   0.00  
1 1 1 0  3  46 o 10 18.37   7.44  0.24    0.78   0.24    0.78   0.24    0.78   18.37   7.44  18.37   7.44  0.00   0.00  
1 1 1 0  3  47 o 9  16.83   7.14  0.01    0.76   0.01    0.76   0.01    0.76   16.83   7.14  16.83   7.14  0.00   0.00  
1 1 1 0  3  48 o 8  12.72   6.08  -1.10   0.80   -1.10   0.80   -1.10   0.80   12.72   6.08  12.72   6.08  0.00   0.00  
1 1 1 0  3  49 o 14 32.08   6.73  1.96    0.77   1.96    0.77   1.96    0.77   32.08   6.73  32.08   6.73  0.00   0.00  
1 1 1 0  4  0  o 5  910.98  12.09 1523.40 40.43  1523.40 40.43  1523.40 40.43  910.98  12.09 910.98  12.09 0.00   0.00  
1 1 1 0  4  1  o 5  327.13  3.11  196.44  3.74   196.44  3.74   196.44  3.74   327.13  3.11  327.13  3.11  0.00   0.00  
1 1 1 0  4  2  o 1  107.82  1.32  21.34   0.52   21.34   0.52   21.34   0.52   107.82  1.32  107.82  1.32  0.00   0.00  
1 1 1 0  4  3  o 17 112.65  1.56  23.30   0.64   23.30   0.64   23.30   0.64   112.65  1.56  112.65  1.56  0.00   0.00  
1 1 1 0  4  4  o 6  678.26  6.41  844.48  15.97  844.48  15.97  844.48  15.97  678.26  6.41  678.26  6.41  0.00   0.00  
1 1 1 0  4  5  o 5  608.89  6.19  680.57  13.84  680.57  13.84  680.57  13.84  608.89  6.19  608.89  6.19  0.00   0.00  
1 1 1 0  4  6  o 1  156.40  1.88  44.90   1.08   44.90   1.08   44.90   1.08   156.40  1.88  156.40  1.88  0.00   0.00  
1 1 1 0  4  7  o 11 137.60  1.93  34.76   0.97   34.76   0.97   34.76   0.97   137.60  1.93  137.60  1.93  0.00   0.00  
1 1 1 0  4  8  o 15 151.89  1.97  42.35   1.10   42.35   1.10   42.35   1.10   151.89  1.97  151.89  1.97  0.00   0.00  
1 1 1 0  4  9  o 17 314.59  3.25  181.66  3.75   181.66  3.75   181.66  3.75   314.59  3.25  314.59  3.25  0.00   0.00  
1 1 1 0  4  10 o 14 38.32   2.49  2.71    0.35   2.71    0.35   2.71    0.35   38.32   2.49  38.32   2.49  0.00   0.00  
1 1 1 0  4  11 o 10 92.36   2.28  15.66   0.77   15.66   0.77   15.66   0.77   92.36   2.28  92.36   2.28  0.00   0.00  
1 1 1 0  4  12 f 0  73.78   2.51  10.00   0.68   10.00   0.68   10.00   0.68   73.78   2.51  73.78   2.51  0.00   0.00  
1 1 1 0  4  13 o 6  199.31  2.94  72.92   2.15   72.92   2.15   72.92   2.15   199.31  2.94  199.31  2.94  0.00   0.00  
1 1 1 0  4  14 o 14 17.16   5.19  0.54    0.35   0.54    0.35   0.54    0.35   17.16   5.19  17.16   5.19  0.00   0.00  
1 1 1 0  4  15 o 18 63.79   2.87  7.48    0.67   7.48    0.67   7.48    0.67   63.79   2.87  63.79   2.87  0.00   0.00  
1 1 1 0  4  16 o 16 188.68  2.79  65.35   1.93   65.35   1.93   65.35   1.93   188.68  2.79  188.68  2.79  0.00   0.00  
1 1 1 0  4  17 o 6  47.08   3.37  4.09    0.58   4.09    0.58   4.09    0.58   47.08   3.37  47.08   3.37  0.00   0.00  
1 1 1 0  4  18 o 2  294.63  3.38  159.35  3.66   159.35  3.66   159.35  3.66   294.63  3.38  294.63  3.38  0.00   0.00  
1 1 1 0  4  19 o 5  772.96  7.49  1096.75 21.26  1096.75 21.26  1096.75 21.26  772.96  7.49  772.96  7.49  0.00   0.00  
1 1 1 0  4  20 o 10 269.41  3.85  133.23  3.80   133.23  3.80   133.23  3.80   269.41  3.85  269.41  3.85  0.00   0.00  
1 1 1 0  4  21 o 14 16.13   6.61  0.15    0.62   0.15    0.62   0.15    0.62   16.13   6.61  16.13   6.61  0.00   0.00  
1 1 1 0  4  22 o 6  102.08  3.28  19.15   1.23   19.15   1.23   19.15   1.23   102.08  3.28  102.08  3.28  0.00   0.00  
1 1 1 0  4  23 o 2  494.61  5.89  449.07  10.70  449.07  10.70  449.07  10.70  494.61  5.89  494.61  5.89  0.00   0.00  
1 1 1 0  4  24 o 5  343.82  4.21  216.99  5.32   216.99  5.32   216.99  5.32   343.82  4.21  343.82  4.21  0.00   0.00  
1 1 1 0  4  25 o 1  218.01  4.03  87.24   3.23   87.24   3.23   87.24   3.23   218.01  4.03  218.01  4.03  0.00   0.00  
1 1 1 0  4  26 o 5  352.10  4.15  227.58  5.37   227.58  5.37   227.58  5.37   352.10  4.15  352.10  4.15  0.00   0.00  
1 1 1 0  4  27 o 12 302.17  3.85  167.60  4.27   167.60  4.27   167.60  4.27   302.17  3.85  302.17  3.85  0.00   0.00  
1 1 1 0  4  28 o 6  333.42  4.05  204.07  4.95   204.07  4.95   204.07  4.95   333.42  4.05  333.42  4.05  0.00   0.00  
1 1 1 0  4  29 o 13 248.09  4.08  112.98  3.71   112.98  3.71   112.98  3.71   248.09  4.08  248.09  4.08  0.00   0.00  
1 1 1 0  4  30 o 4  29.54   8.30  1.65    0.94   1.65    0.94   1.65    0.94   29.54   8.30  29.54   8.30  0.00   0.00  
1 1 1 0  4  31 o 1  116.45  3.49  24.91   1.49   24.91   1.49   24.91   1.49   116.45  3.49  116.45  3.49  0.00   0.00  
1 1 1 0  4  32 o 2  323.15  4.36  191.69  5.18   191.69  5.18   191.69  5.18   323.15  4.36  323.15  4.36  0.00   0.00  
1 1 1 0  4  33 o 5  49.77   5.83  4.61    1.05   4.61    1.05   4.61    1.05   49.77   5.83  49.77   5.83  0.00   0.00  
1 1 1 0  4  34 o 17 125.78  3.58  29.06   1.65   29.06   1.65   29.06   1.65   125.78  3.58  125.78  3.58  0.00   0.00  
1 1 1 0  4  35 o 18 34.96   6.86  2.32    0.85   2.32    0.85   2.32    0.85   34.96   6.86  34.96   6.86  0.00   0.00  
1 1 1 0  4  36 o 6  79.49   4.22  11.63   1.23   11.63   1.23   11.63   1.23   79.49   4.22  79.49   4.22  0.00   0.00  
1 1 1 0  4  37 o 7  104.65  4.87  20.15   1.87   20.15   1.87   20.15   1.87   104.65  4.87  104.65  4.87  0.00   0.00  
1 1 1 0  4  38 o 3  20.32   7.92  0.46    0.85   0.46    0.85   0.46    0.85   20.32   7.92  20.32   7.92  0.00   0.00  
1 1 1 0  4  39 o 13 84.29   4.33  13.08   1.34   13.08   1.34   13.08   1.34   84.29   4.33  84.29   4.33  0.00   0.00  
1 1 1 0  4  40 o 18 14.16   6.86  -1.83   1.10   -1.83   1.10   -1.83   1.10   14.16   6.86  14.16   6.86  0.00   0.00  
1 1 1 0  4  41 o 7  17.73   7.73  -0.20   0.95   -0.20   0.95   -0.20   0.95   17.73   7.73  17.73   7.73  0.00   0.00  
1 1 1 0  4  42 o 13 21.36   8.25  0.53    0.92   0.53    0.92   0.53    0.92   21.36   8.25  21.36   8.25  0.00   0.00  
1 1 1 0  4  43 o 17 15.39   7.01  -0.56   0.87   -0.56   0.87   -0.56   0.87   15.39   7.01  15.39   7.01  0.00   0.00  
1 1 1 0  4  44 o 18 19.43   7.81  0.31    0.85   0.31    0.85   0.31    0.85   19.43   7.81  19.43   7.81  0.00   0.00  
1 1 1 0  4  45 o 6  27.55   8.39  1.40    0.92   1.40    0.92   1.40    0.92   27.55   8.39  27.55   8.39  0.00   0.00  
1 1 1 0  4  46 o 19 33.72   7.16  2.17    0.86   2.17    0.86   2.17    0.86   33.72   7.16  33.72   7.16  0.00   0.00  
1 1 1 0  4  47 o 11 16.04   6.87  -0.05   0.72   -0.05   0.72   -0.05   0.72   16.04   6.87  16.04   6.87  0.00   0.00  
1 1 1 0  4  48 o 17 23.22   8.19  0.86    0.87   0.86    0.87   0.86    0.87   23.22   8.19  23.22   8.19  0.00   0.00  
1 1 1 0  4  49 o 18 19.57   7.51  0.46    0.76   0.46    0.76   0.46    0.76   19.57   7.51  19.57   7.51  0.00   0.00  
1 1 1 0  5  0  x 15 ?       ?     ?       ?      ?       ?      ?       ?      ?       ?     ?       ?     ?      ?     
1 1 1 0  5  1  o 10 455.34  4.30  380.60  7.19   380.60  7.19   380.60  7.19   455.34  4.30  455.34  4.30  0.00   0.00  
1 1 1 0  5  2  o 12 12.17   2.07  0.28    0.09   0.28    0.09   0.28    0.09   12.17   2.07  12.17   2.07  0.00   0.00  
1 1 1 0  5  3  o 14 320.09  3.10  188.08  3.65   188.08  3.65   188.08  3.65   320.09  3.10  320.09  3.10  0.00   0.00  
1 1 1 0  5  4  o 17 136.65  1.60  34.28   0.80   34.28   0.80   34.28   0.80   136.65  1.60  136.65  1.60  0.00   0.00  
1 1 1 0  5  5  o 14 72.02   1.39  9.52    0.37   9.52    0.37   9.52    0.37   72.02   1.39  72.02   1.39  0.00   0.00  
1 1 1 0  5  6  o 17 632.67  6.03  734.75  13.99  734.75  13.99  734.75  13.99  632.67  6.03  632.67  6.03  0.00   0.00  
1 1 1 0  5  7  f 0  425.99  4.80  333.11  7.50   333.11  7.50   333.11  7.50   425.99  4.80  425.99  4.80  0.00   0.00  
1 1 1 0  5  8  o 6  434.24  4.26  346.14  6.80   346.14  6.80   346.14  6.80   434.24  4.26  434.24  4.26  0.00   0.00  
1 1 1 0  5  9  o 5  34.89   2.45  2.25    0.31   2.25    0.31   2.25    0.31   34.89   2.45  34.89   2.45  0.00   0.00  
1 1 1 0  5  10 o 16 31.02   3.27  1.79    0.37   1.79    0.37   1.79    0.37   31.02   3.27  31.02   3.27  0.00   0.00  
1 1 1 0  5  11 o 9  115.60  2.34  24.53   0.99   24.53   0.99   24.53   0.99   115.60  2.34  115.60  2.34  0.00   0.00  
1 1 1 0  5  12 o 18 239.79  3.14  105.55  2.76   105.55  2.76   105.55  2.76   239.79  3.14  239.79  3.14  0.00   0.00  
1 1 1 0  5  13 o 11 447.90  4.49  368.27  7.39   368.27  7.39   368.27  7.39   447.90  4.49  447.90  4.49  0.00   0.00  
1 1 1 0  5  14 o 8  160.14  2.56  47.08   1.50   47.08   1.50   47.08   1.50   160.14  2.56  160.14  2.56  0.00   0.00  
1 1 1 0  5  15 o 17 328.13  4.10  197.65  4.94   197.65  4.94   197.65  4.94   328.13  4.10  328.13  4.10  0.00   0.00  
1 1 1 0  5  16 o 16 812.96  7.82  1213.19 23.33  1213.19 23.33  1213.19 23.33  812.96  7.82  812.96  7.82  0.00   0.00  
1 1 1 0  5  17 o 4  74.00   2.66  10.06   0.72   10.06   0.72   10.06   0.72   74.00   2.66  74.00   2.66  0.00   0.00  
1 1 1 0  5  18 o 1  389.07  4.42  277.88  6.31   277.88  6.31   277.88  6.31   389.07  4.42  389.07  4.42  0.00   0.00  
1 1 1 0  5  19 o 15 151.92  3.18  42.37   1.77   42.37   1.77   42.37   1.77   151.92  3.18  151.92  3.18  0.00   0.00  
1 1 1 0  5  20 o 12 225.26  3.01  93.15   2.49   93.15   2.49   93.15   2.49   225.26  3.01  225.26  3.01  0.00   0.00  
1 1 1 0  5  21 o 15 74.51   3.33  10.21   0.91   10.21   0.91   10.21   0.91   74.51   3.33  74.51   3.33  0.00   0.00  
1 1 1 0  5  22 o 2  41.74   5.34  3.25    0.80   3.25    0.80   3.25    0.80   41.74   5.34  41.74   5.34  0.00   0.00  
1 1 1 0  5  23 f 0  72.45   4.17  9.67    1.11   9.67    1.11   9.67    1.11   72.45   4.17  72.45   4.17  0.00   0.00  
1 1 1 0  5  24 o 14 350.19  4.58  225.11  5.89   225.11  5.89   225.11  5.89   350.19  4.58  350.19  4.58  0.00   0.00  
1 1 1 0  5  25 o 6  700.53  6.93  900.85  17.82  900.85  17.82  900.85  17.82  700.53  6.93  700.53  6.93  0.00   0.00  
1 1 1 0  5  26 o 6  117.31  3.51  25.29   1.51   25.29   1.51   25.29   1.51   117.31  3.51  117.31  3.51  0.00   0.00  
1 1 1 0  5  27 o 7  143.67  3.36  37.89   1.77   37.89   1.77   37.89   1.77   143.67  3.36  143.67  3.36  0.00   0.00  
1 1 1 0  5  28 o 2  30.23   8.84  1.71    1.04   1.71    1.04   1.71    1.04   30.23   8.84  30.23   8.84  0.00   0.00  
1 1 1 0  5  29 o 18 418.60  5.37  321.65  8.25   321.65  8.25   321.65  8.25   418.60  5.37  418.60  5.37  0.00   0.00  
1 1 1 0  5  30 o 17 111.85  3.70  22.99   1.52   22.99   1.52   22.99   1.52   111.85  3.70  111.85  3.70  0.00   0.00  
1 1 1 0  5  31 o 13 52.17   5.41  5.05    1.02   5.05    1.02   5.05    1.02   52.17   5.41  52.17   5.41  0.00   0.00  
1 1 1 0  5  32 o 12 131.79  3.61  31.91   1.75   31.91   1.75   31.91   1.75   131.79  3.61  131.79  3.61  0.00   0.00  
1 1 1 0  5  33 o 14 19.00   7.82  0.19    0.88   0.19    0.88   0.19    0.88   19.00   7.82  19.00   7.82  0.00   0.00  
1 1 1 0  5  34 o 6  96.06   3.64  16.96   1.28   16.96   1.28   16.96   1.28   96.06   3.64  96.06   3.64  0.00   0.00  
1 1 1 0  5  35 o 19 26.31   8.16  1.26    0.87   1.26    0.87   1.26    0.87   26.31   8.16  26.31   8.16  0.00   0.00  
1 1 1 0  5  36 o 12 21.51   8.82  0.27    1.11   0.27    1.11   0.27    1.11   21.51   8.82  21.51   8.82  0.00   0.00  
1 1 1 0  5  37 o 7  74.14   4.52  10.13   1.22   10.13   1.22   10.13   1.22   74.14   4.52  74.14   4.52  0.00   0.00  
1 1 1 0  5  38 o 10 16.91   7.38  -0.19   0.86   -0.19   0.86   -0.19   0.86   16.91   7.38  16.91   7.38  0.00   0.00  
1 1 1 0  5  39 o 11 27.20   8.29  1.36    0.90   1.36    0.90   1.36    0.90   27.20   8.29  27.20   8.29  0.00   0.00  
1 1 1 0  5  40 o 18 201.02  4.16  74.18   3.07   74.18   3.07   74.18   3.07   201.02  4.16  201.02  4.16  0.00   0.00  
1 1 1 0  5  41 o 11 18.51   8.01  -0.14   1.00   -0.14   1.00   -0.14   1.00   18.51   8.01  18.51   8.01  0.00   0.00  
1 1 1 0  5  42 o 5  26.50   8.42  1.26    0.92   1.26    0.92   1.26    0.92   26.50   8.42  26.50   8.42  0.00   0.00  
1 1 1 0  5  43 o 4  29.67   8.08  1.67    0.90   1.67    0.90   1.67    0.90   29.67   8.08  29.67   8.08  0.00   0.00  
1 1 1 0  5  44 o 18 99.74   4.53  18.30   1.66   18.30   1.66   18.30   1.66   99.74   4.53  99.74   4.53  0.00   0.00  
1 1 1 0  5  45 o 17 16.15   6.99  -0.12   0.76   -0.12   0.76   -0.12   0.76   16.15   6.99  16.15   6.99  0.00   0.00  
1 1 1 0  5  46 o 12 24.11   7.88  1.02    0.80   1.02    0.80   1.02    0.80   24.11   7.88  24.11   7.88  0.00   0.00  
1 1 1 0  5  47 o 7  20.06   7.59  0.52    0.77   0.52    0.77   0.52    0.77   20.06   7.59  20.06   7.59  0.00   0.00  
1 1 1 0  5  48 o 13 26.32   8.30  1.25    0.90   1.25    0.90   1.25    0.90   26.32   8.30  26.32   8.30  0.00   0.00  
1 1 1 0  5  49 o 3  23.58   7.65  0.98    0.76   0.98    0.76   0.98    0.76   23.58   7.65  23.58   7.65  0.00   0.00  
1 1 1 0  6  1  o 8  196.08  2.08  70.58   1.50   70.58   1.50   70.58   1.50   196.08  2.08  196.08  2.08  0.00   0.00  
1 1 1 0  6  2  o 2  50.94   1.01  4.76    0.19   4.76    0.19   4.76    0.19   50.94   1.01  50.94   1.01  0.00   0.00  
1 1 1 0  6  3  o 16 96.75   1.28  17.18   0.45   17.18   0.45   17.18   0.45   96.75   1.28  96.75   1.28  0.00   0.00  
1 1 1 0  6  4  o 10 551.38  5.24  558.09  10.61  558.09  10.61  558.09  10.61  551.38  5.24  551.38  5.24  0.00   0.00  
1 1 1 0  6  5  o 12 62.39   1.40  7.15    0.32   7.15    0.32   7.15    0.32   62.39   1.40  62.39   1.40  0.00   0.00  
1 1 1 0  6  6  o 16 472.36  4.56  409.58  7.91   409.58  7.91   409.58  7.91   472.36  4.56  472.36  4.56  0.00   0.00  
1 1 1 0  6  7  o 19 165.24  2.01  50.12   1.22   50.12   1.22   50.12   1.22   165.24  2.01  165.24  2.01  0.00   0.00  
1 1 1 0  6  8  o 14 215.16  2.42  84.98   1.91   84.98   1.91   84.98   1.91   215.16  2.42  215.16  2.42  0.00   0.00  
1 1 1 0  6  9  o 8  570.46  6.36  597.38  13.33  597.38  13.33  597.38  13.33  570.46  6.36  570.46  6.36  0.00   0.00  
1 1 1 0  6  10 o 2  199.95  2.76  73.39   2.03   73.39   2.03   73.39   2.03   199.95  2.76  199.95  2.76  0.00   0.00  
1 1 1 0  6  11 o 12 134.57  2.09  33.24   1.03   33.24   1.03   33.24   1.03   134.57  2.09  134.57  2.09  0.00   0.00  
1 1 1 0  6  12 o 12 180.15  2.37  59.57   1.57   59.57   1.57   59.57   1.57   180.15  2.37  180.15  2.37  0.00   0.00  
1 1 1 0  6  13 o 7  666.49  6.44  815.42  15.76  815.42  15.76  815.42  15.76  666.49  6.44  666.49  6.44  0.00   0.00  
1 1 1 0  6  14 o 15 71.93   2.63  9.51    0.69   9.51    0.69   9.51    0.69   71.93   2.63  71.93   2.63  0.00   0.00  
1 1 1 0  6  15 o 14 47.69   3.43  4.20    0.60   4.20    0.60   4.20    0.60   47.69   3.43  47.69   3.43  0.00   0.00  
1 1 1 0  6  16 o 9  271.92  3.59  135.73  3.59   135.73  3.59   135.73  3.59   271.92  3.59  271.92  3.59  0.00   0.00  
1 1 1 0  6  17 o 17 93.93   2.51  16.21   0.87   16.21   0.87   16.21   0.87   93.93   2.51  93.93   2.51  0.00   0.00  
1 1 1 0  6  18 o 4  320.87  4.18  189.00  4.92   189.00  4.92   189.00  4.92   320.87  4.18  320.87  4.18  0.00   0.00  
1 1 1 0  6  19 o 17 598.36  6.35  657.22  13.95  657.22  13.95  657.22  13.95  598.36  6.35  598.36  6.35  0.00   0.00  
1 1 1 0  6  20 o 3  96.90   2.92  17.25   1.04   17.25   1.04   17.25   1.04   96.90   2.92  96.90   2.92  0.00   0.00  
1 1 1 0  6  21 f 0  157.79  2.89  45.71   1.67   45.71   1.67   45.71   1.67   157.79  2.89  157.79  2.89  0.00   0.00  
1 1 1 0  6  22 o 15 248.55  3.27  113.40  2.99   113.40  2.99   113.40  2.99   248.55  3.27  248.55  3.27  0.00   0.00  
1 1 1 0  6  23 o 3  62.85   4.54  7.29    1.04   7.29    1.04   7.29    1.04   62.85   4.54  62.85   4.54  0.00   0.00  
1 1 1 0  6  24 o 8  268.69  3.97  132.53  3.92   132.53  3.92   132.53  3.92   268.69  3.97  268.69  3.97  0.00   0.00  
1 1 1 0  6  25 o 3  299.66  3.93  164.83  4.33   164.83  4.33   164.83  4.33   299.66  3.93  299.66  3.93  0.00   0.00  
1 1 1 0  6  26 o 18 31.34   8.13  1.87    0.94   1.87    0.94   1.87    0.94   31.34   8.13  31.34   8.13  0.00   0.00  
1 1 1 0  6  27 o 8  29.40   8.08  1.64    0.90   1.64    0.90   1.64    0.90   29.40   8.08  29.40   8.08  0.00   0.00  
1 1 1 0  6  28 o 17 278.93  4.22  142.82  4.32   142.82  4.32   142.82  4.32   278.93  4.22  278.93  4.22  0.00   0.00  
1 1 1 0  6  29 f 0  419.85  4.65  323.58  7.16   323.58  7.16   323.58  7.16   419.85  4.65  419.85  4.65  0.00   0.00  
1 1 1 0  6  30 o 10 117.55  3.43  25.39   1.48   25.39   1.48   25.39   1.48   117.55  3.43  117.55  3.43  0.00   0.00  
1 1 1 0  6  31 o 18 91.27   4.02  15.32   1.34   15.32   1.34   15.32   1.34   91.27   4.02  91.27   4.02  0.00   0.00  
1 1 1 0  6  32 o 10 101.79  3.79  19.05   1.41   19.05   1.41   19.05   1.41   101.79  3.79  101.79  3.79  0.00   0.00  
1 1 1 0  6  33 o 17 26.12   8.47  1.21    0.93   1.21    0.93   1.21    0.93   26.12   8.47  26.12   8.47  0.00   0.00  
1 1 1 0  6  34 o 16 33.12   7.57  2.09    0.90   2.09    0.90   2.09    0.90   33.12   7.57  33.12   7.57  0.00   0.00  
1 1 1 0  6  35 o 10 18.27   7.78  -0.02   0.92   -0.02   0.92   -0.02   0.92   18.27   7.78  18.27   7.78  0.00   0.00  
1 1 1 0  6  36 o 18 41.48   9.05  3.28    1.34   3.28    1.34   3.28    1.34   41.48   9.05  41.48   9.05  0.00   0.00  
1 1 1 0  6  37 o 9  107.58  3.90  21.27   1.54   21.27   1.54   21.27   1.54   107.58  3.90  107.58  3.90  0.00   0.00  
1 1 1 0  6  38 o 17 64.55   5.05  7.70    1.19   7.70    1.19   7.70    1.19   64.55   5.05  64.55   5.05  0.00   0.00  
1 1 1 0  6  39 o 3  46.73   6.20  4.08    1.04   4.08    1.04   4.08    1.04   46.73   6.20  46.73   6.20  0.00   0.00  
1 1 1 0  6  40 o 12 45.17   6.66  3.83    1.07   3.83    1.07   3.83    1.07   45.17   6.66  45.17   6.66  0.00   0.00  
1 1 1 0  6  41 o 7  14.65   6.94  -1.20   0.99   -1.20   0.99   -1.20   0.99   14.65   6.94  14.65   6.94  0.00   0.00  
1 1 1 0  6  42 o 8  46.31   6.19  4.01    1.03   4.01    1.03   4.01    1.03   46.31   6.19  46.31   6.19  0.00   0.00  
1 1 1 0  6  43 o 16 17.98   7.72  -0.07   0.91   -0.07   0.91   -0.07   0.91   17.98   7.72  17.98   7.72  0.00   0.00  
1 1 1 0  6  44 o 10 14.50   6.71  -0.71   0.84   -0.71   0.84   -0.71   0.84   14.50   6.71  14.50   6.71  0.00   0.00  
1 1 1 0  6  45 o 8  17.78   7.28  0.19    0.76   0.19    0.76   0.19    0.76   17.78   7.28  17.78   7.28  0.00   0.00  
1 1 1 0  6  46 o 15 13.37   6.19  -0.62   0.72   -0.62   0.72   -0.62   0.72   13.37   6.19  13.37   6.19  0.00   0.00  
1 1 1 0  6  47 o 14 28.36   7.81  1.52    0.84   1.52    0.84   1.52    0.84   28.36   7.81  28.36   7.81  0.00   0.00  
1 1 1 0  6  48 o 1  17.00   7.29  -0.06   0.82   -0.06   0.82   -0.06   0.82   17.00   7.29  17.00   7.29  0.00   0.00  
1 1 1 0  6  49 o 11 20.01   7.52  0.53    0.75   0.53    0.75   0.53    0.75   20.01   7.52  20.01   7.52  0.00   0.00  
1 1 1 0  7  0  x 10 ?       ?     ?       ?      ?       ?      ?       ?      ?       ?     ?       ?     ?      ?     
1 1 1 0  7  1  f 0  25.24   1.41  1.17    0.13   1.17    0.13   1.17    0.13   25.24   1.41  25.24   1.41  0.00   0.00  
1 1 1 0  7  2  o 5  166.62  1.74  50.96   1.07   50.96   1.07   50.96   1.07   166.62  1.74  166.62  1.74  0.00   0.00  
1 1 1 0  7  3  o 9  340.64  3.30  213.00  4.12   213.00  4.12   213.00  4.12   340.64  3.30  340.64  3.30  0.00   0.00  
1 1 1 0  7  4  f 0  349.56  3.41  224.31  4.37   224.31  4.37   224.31  4.37   349.56  3.41  349.56  3.41  0.00   0.00  
1 1 1 0  7  5  o 14 105.32  1.51  20.36   0.59   20.36   0.59   20.36   0.59   105.32  1.51  105.32  1.51  0.00   0.00  
1 1 1 0  7  6  o 2  325.95  3.26  195.03  3.90   195.03  3.90   195.03  3.90   325.95  3.26  325.95  3.26  0.00   0.00  
1 1 1 0  7  7  o 2  14.16   4.01  0.38    0.22   0.38    0.22   0.38    0.22   14.16   4.01  14.16   4.01  0.00   0.00  
1 1 1 0  7  8  o 8  146.26  2.24  39.27   1.20   39.27   1.20   39.27   1.20   146.26  2.24  146.26  2.24  0.00   0.00  
1 1 1 0  7  9  o 8  57.79   1.97  6.14    0.42   6.14    0.42   6.14    0.42   57.79   1.97  57.79   1.97  0.00   0.00  
1 1 1 0  7  10 o 5  206.53  2.45  78.30   1.85   78.30   1.85   78.30   1.85   206.53  2.45  206.53  2.45  0.00   0.00  
1 1 1 0  7  11 o 17 143.16  2.11  37.62   1.11   37.62   1.11   37.62   1.11   143.16  2.11  143.16  2.11  0.00   0.00  
1 1 1 0  7  12 o 8  532.99  5.23  521.48  10.23  521.48  10.23  521.48  10.23  532.99  5.23  532.99  5.23  0.00   0.00  
1 1 1 0  7  13 o 4  176.31  2.39  57.06   1.54   57.06   1.54   57.06   1.54   176.31  2.39  176.31  2.39  0.00   0.00  
1 1 1 0  7  14 o 3  11.80   5.13  -0.08   0.41   -0.08   0.41   -0.08   0.41   11.80   5.13  11.80   5.13  0.00   0.00  
1 1 1 0  7  15 f 0  40.40   3.52  3.02    0.52   3.02    0.52   3.02    0.52   40.40   3.52  40.40   3.52  0.00   0.00  
1 1 1 0  7  16 o 7  153.12  2.46  43.04   1.38   43.04   1.38   43.04   1.38   153.12  2.46  153.12  2.46  0.00   0.00  
1 1 1 0  7  17 o 9  87.90   3.39  14.20   1.09   14.20   1.09   14.20   1.09   87.90   3.39  87.90   3.39  0.00   0.00  
1 1 1 0  7  18 o 2  315.83  5.04  183.11  5.84   183.11  5.84   183.11  5.84   315.83  5.04  315.83  5.04  0.00   0.00  
1 1 1 0  7  19 o 18 17.96   6.57  0.47    0.56   0.47    0.56   0.47    0.56   17.96   6.57  17.96   6.57  0.00   0.00  
1 1 1 0  7  20 o 13 97.00   2.93  17.29   1.04   17.29   1.04   17.29   1.04   97.00   2.93  97.00   2.93  0.00   0.00  
1 1 1 0  7  21 o 19 1122.93 10.71 2314.72 44.14  2314.72 44.14  2314.72 44.14  1122.93 10.71 1122.93 10.71 0.00   0.00  
1 1 1 0  7  22 o 13 78.10   3.63  11.22   1.04   11.22   1.04   11.22   1.04   78.10   3.63  78.10   3.63  0.00   0.00  
1 1 1 0  7  23 o 7  155.34  4.15  44.33   2.36   44.33   2.36   44.33   2.36   155.34  4.15  155.34  4.15  0.00   0.00  
1 1 1 0  7  24 o 15 26.10   8.63  1.19    0.96   1.19    0.96   1.19    0.96   26.10   8.63  26.10   8.63  0.00   0.00  
1 1 1 0  7  25 o 12 257.07  3.66  121.31  3.45   121.31  3.45   121.31  3.45   257.07  3.66  257.07  3.66  0.00   0.00  
1 1 1 0  7  26 o 14 451.66  4.83  374.47  8.01   374.47  8.01   374.47  8.01   451.66  4.83  451.66  4.83  0.00   0.00  
1 1 1 0  7  27 o 4  170.67  3.78  53.47   2.37   53.47   2.37   53.47   2.37   170.67  3.78  170.67  3.78  0.00   0.00  
1 1 1 0  7  28 o 15 13.74   6.45  -0.88   0.83   -0.88   0.83   -0.88   0.83   13.74   6.45  13.74   6.45  0.00   0.00  
1 1 1 0  7  29 o 8  148.71  3.29  40.60   1.80   40.60   1.80   40.60   1.80   148.71  3.29  148.71  3.29  0.00   0.00  
1 1 1 0  7  30 o 16 42.67   5.73  3.40    0.88   3.40    0.88   3.40    0.88   42.67   5.73  42.67   5.73  0.00   0.00  
1 1 1 0  7  31 o 6  234.60  3.54  101.03  3.05   101.03  3.05   101.03  3.05   234.60  3.54  234.60  3.54  0.00   0.00  
1 1 1 0  7  32 o 13 73.38   4.06  9.91    1.09   9.91    1.09   9.91    1.09   73.38   4.06  73.38   4.06  0.00   0.00  
1 1 1 0  7  33 o 17 16.97   7.20  0.01    0.78   0.01    0.78   0.01    0.78   16.97   7.20  16.97   7.20  0.00   0.00  
1 1 1 0  7  34 o 16 38.88   7.00  2.86    0.96   2.86    0.96   2.86    0.96   38.88   7.00  38.88   7.00  0.00   0.00  
1 1 1 0  7  35 o 6  57.62   7.30  6.19    1.51   6.19    1.51   6.19    1.51   57.62   7.30  57.62   7.30  0.00   0.00  
1 1 1 0  7  36 o 1  17.30   7.51  -0.16   0.89   -0.16   0.89   -0.16   0.89   17.30   7.51  17.30   7.51  0.00   0.00  
1 1 1 0  7  37 o 2  32.83   8.39  2.05    1.01   2.05    1.01   2.05    1.01   32.83   8.39  32.83   8.39  0.00   0.00  
1 1 1 0  7  38 o 11 19.99   8.23  0.21    0.97   0.21    0.97   0.21    0.97   19.99   8.23  19.99   8.23  0.00   0.00  
1 1 1 0  7  39 o 16 12.36   5.98  -1.35   0.83   -1.35   0.83   -1.35   0.83   12.36   5.98  12.36   5.98  0.00   0.00  
1 1 1 0  7  40 o 4  18.87   7.94  0.07    0.93   0.07    0.93   0.07    0.93   18.87   7.94  18.87   7.94  0.00   0.00  
1 1 1 0  7  41 o 12 23.69   8.85  0.77    1.03   0.77    1.03   0.77    1.03   23.69   8.85  23.69   8.85  0.00   0.00  
1 1 1 0  7  42 o 18 16.20   7.16  -0.29   0.84   -0.29   0.84   -0.29   0.84   16.20   7.16  16.20   7.16  0.00   0.00  
1 1 1 0  7  43 o 11 18.59   7.81  0.07    0.90   0.07    0.90   0.07    0.90   18.59   7.81  18.59   7.81  0.00   0.00  
1 1 1 0  7  44 o 19 40.94   6.18  3.15    0.90   3.15    0.90   3.15    0.90   40.94   6.18  40.94   6.18  0.00   0.00  
1 1 1 0  7  45 o 18 55.76   5.03  5.75    1.02   5.75    1.02   5.75    1.02   55.76   5.03  55.76   5.03  0.00   0.00  
1 1 1 0  7  46 o 2  12.91   6.08  -0.83   0.74   -0.83   0.74   -0.83   0.74   12.91   6.08  12.91   6.08  0.00   0.00  
1 1 1 0  7  47 o 10 18.68   7.51  0.28    0.79   0.28    0.79   0.28    0.79   18.68   7.51  18.68   7.51  0.00   0.00  
1 1 1 0  7  48 o 14 17.85   7.58  -0.00   0.87   -0.00   0.87   -0.00   0.87   17.85   7.58  17.85   7.58  0.00   0.00  
1 1 1 0  8  0  o 9  819.12  10.89 1231.65 32.74  1231.65 32.74  1231.65 32.74  819.12  10.89 819.12  10.89 0.00   0.00  
1 1 1 0  8  1  o 7  643.78  6.07  760.79  14.34  760.79  14.34  760.79  14.34  643.78  6.07  643.78  6.07  0.00   0.00  
1 1 1 0  8  2  o 3  51.49   1.29  4.87    0.24   4.87    0.24   4.87    0.24   51.49   1.29  51.49   1.29  0.00   0.00  
1 1 1 0  8  3  o 8  254.70  2.54  119.08  2.38   119.08  2.38   119.08  2.38   254.70  2.54  254.70  2.54  0.00   0.00  
1 1 1 0  8  4  o 15 147.30  1.70  39.83   0.92   39.83   0.92   39.83   0.92   147.30  1.70  147.30  1.70  0.00   0.00  
1 1 1 0  8  5  o 8  568.56  5.42  593.39  11.32  593.39  11.32  593.39  11.32  568.56  5.42  568.56  5.42  0.00   0.00  
1 1 1 0  8  6  o 10 95.91   1.82  16.88   0.64   16.88   0.64   16.88   0.64   95.91   1.82  95.91   1.82  0.00   0.00  
1 1 1 0  8  7  o 8  120.36  2.14  26.59   0.95   26.59   0.95   26.59   0.95   120.36  2.14  120.36  2.14  0.00   0.00  
1 1 1 0  8  8  o 13 61.81   1.80  7.02    0.41   7.02    0.41   7.02    0.41   61.81   1.80  61.81   1.80  0.00   0.00  
1 1 1 0  8  9  o 12 35.72   2.50  2.35    0.33   2.35    0.33   2.35    0.33   35.72   2.50  35.72   2.50  0.00   0.00  
1 1 1 0  8  10 o 4  133.26  2.02  32.60   0.99   32.60   0.99   32.60   0.99   133.26  2.02  133.26  2.02  0.00   0.00  
1 1 1 0  8  11 o 10 81.48   2.06  12.20   0.62   12.20   0.62   12.20   0.62   81.48   2.06  81.48   2.06  0.00   0.00  
1 1 1 0  8  12 o 7  131.36  2.15  31.67   1.04   31.67   1.04   31.67   1.04   131.36  2.15  131.36  2.15  0.00   0.00  
1 1 1 0  8  13 f 0  398.69  4.71  291.78  6.89   291.78  6.89   291.78  6.89   398.69  4.71  398.69  4.71  0.00   0.00  
1 1 1 0  8  14 o 15 228.96  3.22  96.23   2.71   96.23   2.71   96.23   2.71   228.96  3.22  228.96  3.22  0.00   0.00  
1 1 1 0  8  15 o 5  107.00  2.33  21.02   0.91   21.02   0.91   21.02   0.91   107.00  2.33  107.00  2.33  0.00   0.00  
1 1 1 0  8  16 o 14 67.99   3.36  8.51    0.84   8.51    0.84   8.51    0.84   67.99   3.36  67.99   3.36  0.00   0.00  
1 1 1 0  8  17 o 15 12.32   5.60  -0.35   0.55   -0.35   0.55   -0.35   0.55   12.32   5.60  12.32   5.60  0.00   0.00  
1 1 1 0  8  18 o 17 637.10  7.23  745.09  16.92  745.09  16.92  745.09  16.92  637.10  7.23  637.10  7.23  0.00   0.00  
1 1 1 0  8  19 o 5  435.02  4.54  347.38  7.25   347.38  7.25   347.38  7.25   435.02  4.54  435.02  4.54  0.00   0.00  
1 1 1 0  8  20 o 13 94.55   3.03  16.43   1.05   16.43   1.05   16.43   1.05   94.55   3.03  94.55   3.03  0.00   0.00  
1 1 1 0  8  21 o 11 180.87  3.00  60.05   1.99   60.05   1.99   60.05   1.99   180.87  3.00  180.87  3.00  0.00   0.00  
1 1 1 0  8  22 o 16 295.54  3.59  160.34  3.90   160.34  3.90   160.34  3.90   295.54  3.59  295.54  3.59  0.00   0.00  
1 1 1 0  8  23 o 10 665.83  7.59  813.82  18.54  813.82  18.54  813.82  18.54  665.83  7.59  665.83  7.59  0.00   0.00  
1 1 1 0  8  24 o 2  29.62   8.34  1.65    0.94   1.65    0.94   1.65    0.94   29.62   8.34  29.62   8.34  0.00   0.00  
1 1 1 0  8  25 o 6  356.45  4.08  233.23  5.34   233.23  5.34   233.23  5.34   356.45  4.08  356.45  4.08  0.00   0.00  
1 1 1 0  8  26 o 1  147.45  3.72  39.94   2.01   39.94   2.01   39.94   2.01   147.45  3.72  147.45  3.72  0.00   0.00  
1 1 1 0  8  27 f 0  82.96   3.82  12.66   1.16   12.66   1.16   12.66   1.16   82.96   3.82  82.96   3.82  0.00   0.00  
1 1 1 0  8  28 f 0  203.97  3.26  76.37   2.44   76.37   2.44   76.37   2.44   203.97  3.26  203.97  3.26  0.00   0.00  
1 1 1 0  8  29 o 11 230.54  3.40  97.56   2.88   97.56   2.88   97.56   2.88   230.54  3.40  230.54  3.40  0.00   0.00  
1 1 1 0  8  30 o 2  163.34  3.29  48.98   1.98   48.98   1.98   48.98   1.98   163.34  3.29  163.34  3.29  0.00   0.00  
1 1 1 0  8  31 o 1  28.44   7.50  1.54    0.79   1.54    0.79   1.54    0.79   28.44   7.50  28.44   7.50  0.00   0.00  
1 1 1 0  8  32 o 13 188.71  3.36  65.37   2.33   65.37   2.33   65.37   2.33   188.71  3.36  188.71  3.36  0.00   0.00  
1 1 1 0  8  33 o 13 26.23   7.91  1.27    0.82   1.27    0.82   1.27    0.82   26.23   7.91  26.23   7.91  0.00   0.00  
1 1 1 0  8  34 o 17 23.47   9.00  0.67    1.09   0.67    1.09   0.67    1.09   23.47   9.00  23.47   9.00  0.00   0.00  
1 1 1 0  8  35 o 15 15.02   6.75  -0.39   0.78   -0.39   0.78   -0.39   0.78   15.02   6.75  15.02   6.75  0.00   0.00  
1 1 1 0  8  36 o 5  38.82   7.15  2.86    0.98   2.86    0.98   2.86    0.98   38.82   7.15  38.82   7.15  0.00   0.00  
1 1 1 0  8  37 o 11 51.21   5.88  4.88    1.09   4.88    1.09   4.88    1.09   51.21   5.88  51.21   5.88  0.00   0.00  
1 1 1 0  8  38 o 11 18.80   8.04  -0.05   0.99   -0.05   0.99   -0.05   0.99   18.80   8.04  18.80   8.04  0.00   0.00  
1 1 1 0  8  39 o 14 15.51   7.18  -0.84   0.97   -0.84   0.97   -0.84   0.97   15.51   7.18  15.51   7.18  0.00   0.00  
1 1 1 0  8  40 o 10 44.28   6.95  3.69    1.09   3.69    1.09   3.69    1.09   44.28   6.95  44.28   6.95  0.00   0.00  
1 1 1 0  8  41 o 2  40.64   7.98  3.14    1.15   3.14    1.15   3.14    1.15   40.64   7.98  40.64   7.98  0.00   0.00  
1 1 1 0  8  42 o 15 32.12   8.31  1.97    0.99   1.97    0.99   1.97    0.99   32.12   8.31  32.12   8.31  0.00   0.00  
1 1 1 0  8  43 f 0  17.84   7.49  0.07    0.83   0.07    0.83   0.07    0.83   17.84   7.49  17.84   7.49  0.00   0.00  
1 1 1 0  8  44 o 16 18.45   7.57  0.19    0.82   0.19    0.82   0.19    0.82   18.45   7.57  18.45   7.57  0.00   0.00  
1 1 1 0  8  45 o 12 29.24   7.52  1.63    0.81   1.63    0.81   1.63    0.81   29.24   7.52  29.24   7.52  0.00   0.00  
1 1 1 0  8  46 o 11 41.28   6.18  3.20    0.91   3.20    0.91   3.20    0.91   41.28   6.18  41.28   6.18  0.00   0.00  
1 1 1 0  8  47 o 9  20.12   7.81  0.46    0.83   0.46    0.83   0.46    0.83   20.12   7.81  20.12   7.81  0.00   0.00  
1 1 1 0  8  48 o 6  21.46   7.61  0.73    0.75   0.73    0.75   0.73    0.75   21.46   7.61  21.46   7.61  0.00   0.00  
1 1 1 0  9  0  x 5  ?       ?     ?       ?      ?       ?      ?       ?      ?       ?     ?       ?     ?      ?     
1 1 1 0  9  1  o 7  272.58  2.67  136.39  2.68   136.39  2.68   136.39  2.68   272.58  2.67  272.58  2.67  0.00   0.00  
1 1 1 0  9  2  o 14 109.59  1.36  22.05   0.55   22.05   0.55   22.05   0.55   109.59  1.36  109.59  1.36  0.00   0.00  
1 1 1 0  9  3  o 12 452.31  5.00  375.54  8.30   375.54  8.30   375.54  8.30   452.31  5.00  452.31  5.00  0.00   0.00  
1 1 1 0  9  4  o 6  344.00  3.87  217.22  4.89   217.22  4.89   217.22  4.89   344.00  3.87  344.00  3.87  0.00   0.00  
1 1 1 0  9  5  o 2  23.99   2.42  1.07    0.21   1.07    0.21   1.07    0.21   23.99   2.42  23.99   2.42  0.00   0.00  
1 1 1 0  9  6  o 4  194.38  2.17  69.36   1.55   69.36   1.55   69.36   1.55   194.38  2.17  194.38  2.17  0.00   0.00  
1 1 1 0  9  7  o 15 85.29   1.65  13.35   0.52   13.35   0.52   13.35   0.52   85.29   1.65  85.29   1.65  0.00   0.00  
1 1 1 0  9  8  f 0  325.64  3.32  194.66  3.97   194.66  3.97   194.66  3.97   325.64  3.32  325.64  3.32  0.00   0.00  
1 1 1 0  9  9  o 17 148.72  2.04  40.60   1.11   40.60   1.11   40.60   1.11   148.72  2.04  148.72  2.04  0.00   0.00  
1 1 1 0  9  10 o 10 177.10  2.42  57.57   1.57   57.57   1.57   57.57   1.57   177.10  2.42  177.10  2.42  0.00   0.00  
1 1 1 0  9  11 o 7  589.59  5.72  638.10  12.38  638.10  12.38  638.10  12.38  589.59  5.72  589.59  5.72  0.00   0.00  
1 1 1 0  9  12 o 1  361.85  4.72  240.35  6.27   240.35  6.27   240.35  6.27   361.85  4.72  361.85  4.72  0.00   0.00  
1 1 1 0  9  13 o 16 460.75  5.34  389.69  9.03   389.69  9.03   389.69  9.03   460.75  5.34  460.75  5.34  0.00   0.00  
1 1 1 0  9  14 o 6  125.38  2.47  28.86   1.14   28.86   1.14   28.86   1.14   125.38  2.47  125.38  2.47  0.00   0.00  
1 1 1 0  9  15 o 16 22.47   6.32  0.95    0.54   0.95    0.54   0.95    0.54   22.47   6.32  22.47   6.32  0.00   0.00  
1 1 1 0  9  16 o 8  26.65   5.35  1.35    0.50   1.35    0.50   1.35    0.50   26.65   5.35  26.65   5.35  0.00   0.00  
1 1 1 0  9  17 o 18 372.66  3.97  254.93  5.44   254.93  5.44   254.93  5.44   372.66  3.97  372.66  3.97  0.00   0.00  
1 1 1 0  9  18 o 2  233.79  3.25  100.34  2.79   100.34  2.79   100.34  2.79   233.79  3.25  233.79  3.25  0.00   0.00  
1 1 1 0  9  19 o 8  381.90  4.43  267.73  6.21   267.73  6.21   267.73  6.21   381.90  4.43  381.90  4.43  0.00   0.00  
1 1 1 0  9  20 o 14 545.76  5.51  546.75  11.04  546.75  11.04  546.75  11.04  545.76  5.51  545.76  5.51  0.00   0.00  
1 1 1 0  9  21 o 11 884.98  8.54  1437.66 27.74  1437.66 27.74  1437.66 27.74  884.98  8.54  884.98  8.54  0.00   0.00  
1 1 1 0  9  22 o 12 567.72  5.73  591.65  11.93  591.65  11.93  591.65  11.93  567.72  5.73  567.72  5.73  0.00   0.00  
1 1 1 0  9  23 o 9  313.22  4.26  180.09  4.90   180.09  4.90   180.09  4.90   313.22  4.26  313.22  4.26  0.00   0.00  
1 1 1 0  9  24 o 18 20.94   8.02  0.54    0.86   0.54    0.86   0.54    0.86   20.94   8.02  20.94   8.02  0.00   0.00  
1 1 1 0  9  25 o 11 637.81  7.36  746.75  17.24  746.75  17.24  746.75  17.24  637.81  7.36  637.81  7.36  0.00   0.00  
1 1 1 0  9  26 o 14 33.13   8.14  2.09    0.98   2.09    0.98   2.09    0.98   33.13   8.14  33.13   8.14  0.00   0.00  
1 1 1 0  9  27 o 13 274.61  3.61  138.43  3.64   138.43  3.64   138.43  3.64   274.61  3.61  274.61  3.61  0.00   0.00  
1 1 1 0  9  28 o 1  26.41   7.42  1.31    0.75   1.31    0.75   1.31    0.75   26.41   7.42  26.41   7.42  0.00   0.00  
1 1 1 0  9  29 o 13 65.15   4.11  7.82    0.98   7.82    0.98   7.82    0.98   65.15   4.11  65.15   4.11  0.00   0.00  
1 1 1 0  9  30 o 19 209.97  3.38  80.93   2.61   80.93   2.61   80.93   2.61   209.97  3.38  209.97  3.38  0.00   0.00  
1 1 1 0  9  31 f 0  19.32   7.31  0.49    0.71   0.49    0.71   0.49    0.71   19.32   7.31  19.32   7.31  0.00   0.00  
1 1 1 0  9  32 o 11 50.26   4.92  4.68    0.90   4.68    0.90   4.68    0.90   50.26   4.92  50.26   4.92  0.00   0.00  
1 1 1 0  9  33 o 6  55.57   7.73  5.78    1.53   5.78    1.53   5.78    1.53   55.57   7.73  55.57   7.73  0.00   0.00  
1 1 1 0  9  34 o 11 17.56   7.67  -0.21   0.93   -0.21   0.93   -0.21   0.93   17.56   7.67  17.56   7.67  0.00   0.00  
1 1 1 0  9  35 o 2  69.81   4.45  8.98    1.13   8.98    1.13   8.98    1.13   69.81   4.45  69.81   4.45  0.00   0.00  
1 1 1 0  9  36 o 17 11.82   5.73  -1.30   0.77   -1.30   0.77   -1.30   0.77   11.82   5.73  11.82   5.73  0.00   0.00  
1 1 1 0  9  37 o 10 41.26   6.59  3.20    0.96   3.20    0.96   3.20    0.96   41.26   6.59  41.26   6.59  0.00   0.00  
1 1 1 0  9  38 o 14 25.12   8.55  1.06    0.94   1.06    0.94   1.06    0.94   25.12   8.55  25.12   8.55  0.00   0.00  
1 1 1 0  9  39 o 17 34.21   8.44  2.23    1.05   2.23    1.05   2.23    1.05   34.21   8.44  34.21   8.44  0.00   0.00  
1 1 1 0  9  40 o 8  73.64   4.90  10.00   1.32   10.00   1.32   10.00   1.32   73.64   4.90  73.64   4.90  0.00   0.00  
1 1 1 0  9  41 o 1  42.45   8.62  3.43    1.30   3.43    1.30   3.43    1.30   42.45   8.62  42.45   8.62  0.00   0.00  
1 1 1 0  9  42 o 1  37.29   7.52  2.64    0.99   2.64    0.99   2.64    0.99   37.29   7.52  37.29   7.52  0.00   0.00  
1 1 1 0  9  43 o 3  18.15   7.64  0.06    0.87   0.06    0.87   0.06    0.87   18.15   7.64  18.15   7.64  0.00   0.00  
1 1 1 0  9  44 o 9  14.27   6.55  -0.59   0.78   -0.59   0.78   -0.59   0.78   14.27   6.55  14.27   6.55  0.00   0.00  
1 1 1 0  9  45 o 5  60.68   4.61  6.80    1.02   6.80    1.02   6.80    1.02   60.68   4.61  60.68   4.61  0.00   0.00  
1 1 1 0  9  46 f 0  17.77   7.41  0.11    0.80   0.11    0.80   0.11    0.80   17.77   7.41  17.77   7.41  0.00   0.00  
1 1 1 0  9  47 o 11 17.36   7.11  0.18    0.72   0.18    0.72   0.18    0.72   17.36   7.11  17.36   7.11  0.00   0.00  
1 1 1 0  9  48 o 5  19.03   7.71  0.26    0.84   0.26    0.84   0.26    0.84   19.03   7.71  19.03   7.71  0.00   0.00  
1 1 1 0  10 0  o 4  267.72  4.30  131.57  4.22   131.57  4.22   131.57  4.22   267.72  4.30  267.72  4.30  0.00   0.00  
1 1 1 0  10 1  o 19 56.72   1.33  5.91    0.28   5.91    0.28   5.91    0.28   56.72   1.33  56.72   1.33  0.00   0.00  
1 1 1 0  10 2  o 13 102.27  1.55  19.20   0.58   19.20   0.58   19.20   0.58   102.27  1.55  102.27  1.55  0.00   0.00  
1 1 1 0  10 3  o 15 9.60    3.30  0.15    0.14   0.15    0.14   0.15    0.14   9.60    3.30  9.60    3.30  0.00   0.00  
1 1 1 0  10 4  o 2  9.61    3.51  0.14    0.16   0.14    0.16   0.14    0.16   9.61    3.51  9.61    3.51  0.00   0.00  
1 1 1 0  10 5  f 0  574.71  5.86  606.30  12.37  606.30  12.37  606.30  12.37  574.71  5.86  574.71  5.86  0.00   0.00  
1 1 1 0  10 6  o 11 122.23  1.71  27.43   0.77   27.43   0.77   27.43   0.77   122.23  1.71  122.23  1.71  0.00   0.00  
1 1 1 0  10 7  o 2  121.88  1.76  27.27   0.79   27.27   0.79   27.27   0.79   121.88  1.76  121.88  1.76  0.00   0.00  
1 1 1 0  10 8  o 4  360.99  3.63  239.22  4.81   239.22  4.81   239.22  4.81   360.99  3.63  360.99  3.63  0.00   0.00  
1 1 1 0  10 9  o 16 156.36  2.25  44.88   1.29   44.88   1.29   44.88   1.29   156.36  2.25  156.36  2.25  0.00   0.00  
1 1 1 0  10 10 o 3  445.81  5.11  364.83  8.36   364.83  8.36   364.83  8.36   445.81  5.11  445.81  5.11  0.00   0.00  
1 1 1 0  10 11 o 17 109.08  2.60  21.84   1.04   21.84   1.04   21.84   1.04   109.08  2.60  109.08  2.60  0.00   0.00  
1 1 1 0  10 12 o 13 110.51  2.28  22.42   0.92   22.42   0.92   22.42   0.92   110.51  2.28  110.51  2.28  0.00   0.00  
1 1 1 0  10 13 o 13 180.30  2.44  59.68   1.62   59.68   1.62   59.68   1.62   180.30  2.44  180.30  2.44  0.00   0.00  
1 1 1 0  10 14 o 3  353.77  4.34  229.74  5.64   229.74  5.64   229.74  5.64   353.77  4.34  353.77  4.34  0.00   0.00  
1 1 1 0  10 15 o 13 301.98  3.36  167.40  3.72   167.40  3.72   167.40  3.72   301.98  3.36  301.98  3.36  0.00   0.00  
1 1 1 0  10 16 f 0  57.50   3.10  6.09    0.65   6.09    0.65   6.09    0.65   57.50   3.10  57.50   3.10  0.00   0.00  
1 1 1 0  10 17 o 16 28.35   5.70  1.53    0.57   1.53    0.57   1.53    0.57   28.35   5.70  28.35   5.70  0.00   0.00  
1 1 1 0  10 18 o 19 248.91  3.12  113.74  2.85   113.74  2.85   113.74  2.85   248.91  3.12  248.91  3.12  0.00   0.00  
1 1 1 0  10 19 o 12 161.43  2.79  47.84   1.65   47.84   1.65   47.84   1.65   161.43  2.79  161.43  2.79  0.00   0.00  
1 1 1 0  10 20 o 7  79.51   3.78  11.63   1.10   11.63   1.10   11.63   1.10   79.51   3.78  79.51   3.78  0.00   0.00  
1 1 1 0  10 21 o 17 171.73  3.15  54.14   1.99   54.14   1.99   54.14   1.99   171.73  3.15  171.73  3.15  0.00   0.00  
1 1 1 0  10 22 o 11 30.94   7.77  1.83    0.88   1.83    0.88   1.83    0.88   30.94   7.77  30.94   7.77  0.00   0.00  
1 1 1 0  10 23 o 2  1052.83 11.62 2034.76 44.92  2034.76 44.92  2034.76 44.92  1052.83 11.62 1052.83 11.62 0.00   0.00  
1 1 1 0  10 24 o 6  294.86  4.19  159.60  4.53   159.60  4.53   159.60  4.53   294.86  4.19  294.86  4.19  0.00   0.00  
1 1 1 0  10 25 o 1  106.30  4.65  20.78   1.81   20.78   1.81   20.78   1.81   106.30  4.65  106.30  4.65  0.00   0.00  
1 1 1 0  10 26 o 19 88.06   3.56  14.26   1.15   14.26   1.15   14.26   1.15   88.06   3.56  88.06   3.56  0.00   0.00  
1 1 1 0  10 27 o 12 276.55  3.60  140.39  3.65   140.39  3.65   140.39  3.65   276.55  3.60  276.55  3.60  0.00   0.00  
1 1 1 0  10 28 o 9  24.26   7.62  1.07    0.76   1.07    0.76   1.07    0.76   24.26   7.62  24.26   7.62  0.00   0.00  
1 1 1 0  10 29 o 2  37.76   5.96  2.68    0.80   2.68    0.80   2.68    0.80   37.76   5.96  37.76   5.96  0.00   0.00  
1 1 1 0  10 30 o 1  30.84   6.74  1.81    0.74   1.81    0.74   1.81    0.74   30.84   6.74  30.84   6.74  0.00   0.00  
1 1 1 0  10 31 o 1  191.16  3.44  67.08   2.42   67.08   2.42   67.08   2.42   191.16  3.44  191.16  3.44  0.00   0.00  
1 1 1 0  10 32 o 2  209.31  4.16  80.42   3.20   80.42   3.20   80.42   3.20   209.31  4.16  209.31  4.16  0.00   0.00  
1 1 1 0  10 33 o 14 139.34  4.51  35.68   2.30   35.68   2.30   35.68   2.30   139.34  4.51  139.34  4.51  0.00   0.00  
1 1 1 0  10 34 o 15 42.31   6.56  3.36    0.99   3.36    0.99   3.36    0.99   42.31   6.56  42.31   6.56  0.00   0.00  
1 1 1 0  10 35 o 3  19.26   7.65  0.34    0.81   0.34    0.81   0.34    0.81   19.26   7.65  19.26   7.65  0.00   0.00  
1 1 1 0  10 36 o 17 21.37   7.89  0.65    0.82   0.65    0.82   0.65    0.82   21.37   7.89  21.37   7.89  0.00   0.00  
1 1 1 0  10 37 o 4  42.36   6.35  3.37    0.96   3.37    0.96   3.37    0.96   42.36   6.35  42.36   6.35  0.00   0.00  
1 1 1 0  10 38 o 10 34.44   7.78  2.26    0.96   2.26    0.96   2.26    0.96   34.44   7.78  34.44   7.78  0.00   0.00  
1 1 1 0  10 39 o 4  37.23   7.60  2.64    1.00   2.64    1.00   2.64    1.00   37.23   7.60  37.23   7.60  0.00   0.00  
1 1 1 0  10 40 o 19 26.04   8.71  1.17    0.98   1.17    0.98   1.17    0.98   26.04   8.71  26.04   8.71  0.00   0.00  
1 1 1 0  10 41 o 10 47.03   8.35  4.18    1.39   4.18    1.39   4.18    1.39   47.03   8.35  47.03   8.35  0.00   0.00  
1 1 1 0  10 42 o 9  22.95   8.46  0.75    0.94   0.75    0.94   0.75    0.94   22.95   8.46  22.95   8.46  0.00   0.00  
1 1 1 0  10 43 o 16 48.00   5.62  4.29    0.97   4.29    0.97   4.29    0.97   48.00   5.62  48.00   5.62  0.00   0.00  
1 1 1 0  10 44 o 7  14.94   6.72  -0.40   0.78   -0.40   0.78   -0.40   0.78   14.94   6.72  14.94   6.72  0.00   0.00  
1 1 1 0  10 45 o 10 19.13   7.57  0.36    0.79   0.36    0.79   0.36    0.79   19.13   7.57  19.13   7.57  0.00   0.00  
1 1 1 0  10 46 o 13 14.13   6.42  -0.45   0.72   -0.45   0.72   -0.45   0.72   14.13   6.42  14.13   6.42  0.00   0.00  
1 1 1 0  10 47 o 15 51.63   5.16  4.94    0.96   4.94    0.96   4.94    0.96   51.63   5.16  51.63   5.16  0.00   0.00  
1 1 1 0  11 0  x 14 ?       ?     ?       ?      ?       ?      ?       ?      ?       ?     ?       ?     ?      ?     
1 1 1 0  11 1  o 4  7.75    3.21  0.03    0.15   0.03    0.15   0.03    0.15   7.75    3.21  7.75    3.21  0.00   0.00  
1 1 1 0  11 2  o 6  39.36   1.63  2.85    0.24   2.85    0.24   2.85    0.24   39.36   1.63  39.36   1.63  0.00   0.00  
1 1 1 0  11 3  o 18 233.75  2.79  100.30  2.40   100.30  2.40   100.30  2.40   233.75  2.79  233.75  2.79  0.00   0.00  
1 1 1 0  11 4  o 8  249.51  2.97  114.28  2.72   114.28  2.72   114.28  2.72   249.51  2.97  249.51  2.97  0.00   0.00  
1 1 1 0  11 5  o 14 75.57   1.78  10.48   0.49   10.48   0.49   10.48   0.49   75.57   1.78  75.57   1.78  0.00   0.00  
1 1 1 0  11 6  o 19 28.52   3.42  1.51    0.35   1.51    0.35   1.51    0.35   28.52   3.42  28.52   3.42  0.00   0.00  
1 1 1 0  11 7  o 9  626.10  6.92  719.58  15.92  719.58  15.92  719.58  15.92  626.10  6.92  626.10  6.92  0.00   0.00  
1 1 1 0  11 8  o 12 396.55  4.56  288.66  6.63   288.66  6.63   288.66  6.63   396.55  4.56  396.55  4.56  0.00   0.00  
1 1 1 0  11 9  o 12 341.91  4.06  214.59  5.10   214.59  5.10   214.59  5.10   341.91  4.06  341.91  4.06  0.00   0.00  
1 1 1 0  11 10 o 6  344.93  3.55  218.41  4.50   218.41  4.50   218.41  4.50   344.93  3.55  344.93  3.55  0.00   0.00  
1 1 1 0  11 11 o 3  524.26  5.13  504.53  9.88   504.53  9.88   504.53  9.88   524.26  5.13  524.26  5.13  0.00   0.00  
1 1 1 0  11 12 o 14 696.10  7.76  889.49  19.83  889.49  19.83  889.49  19.83  696.10  7.76  696.10  7.76  0.00   0.00  
1 1 1 0  11 13 o 19 882.86  9.74  1430.80 31.58  1430.80 31.58  1430.80 31.58  882.86  9.74  882.86  9.74  0.00   0.00  
1 1 1 0  11 14 o 9  184.59  2.55  62.54   1.73   62.54   1.73   62.54   1.73   184.59  2.55  184.59  2.55  0.00   0.00  
1 1 1 0  11 15 o 4  347.82  3.73  222.08  4.76   222.08  4.76   222.08  4.76   347.82  3.73  347.82  3.73  0.00   0.00  
1 1 1 0  11 16 f 0  328.66  3.61  198.28  4.35   198.28  4.35   198.28  4.35   328.66  3.61  328.66  3.61  0.00   0.00  
1 1 1 0  11 17 f 0  39.74   4.40  2.93    0.63   2.93    0.63   2.93    0.63   39.74   4.40  39.74   4.40  0.00   0.00  
1 1 1 0  11 18 o 6  12.56   5.77  -0.46   0.61   -0.46   0.61   -0.46   0.61   12.56   5.77  12.56   5.77  0.00   0.00  
1 1 1 0  11 19 f 0  17.46   6.96  0.28    0.67   0.28    0.67   0.28    0.67   17.46   6.96  17.46   6.96  0.00   0.00  
1 1 1 0  11 20 o 19 391.09  4.23  280.77  6.07   280.77  6.07   280.77  6.07   391.09  4.23  391.09  4.23  0.00   0.00  
1 1 1 0  11 21 o 10 346.20  3.90  220.02  4.96   220.02  4.96   220.02  4.96   346.20  3.90  346.20  3.90  0.00   0.00  
1 1 1 0  11 22 o 7  346.61  4.88  220.53  6.21   220.53  6.21   220.53  6.21   346.61  4.88  346.61  4.88  0.00   0.00  
1 1 1 0  11 23 o 16 274.64  4.29  138.46  4.33   138.46  4.33   138.46  4.33   274.64  4.29  274.64  4.29  0.00   0.00  
1 1 1 0  11 24 o 14 336.08  4.54  207.34  5.60   207.34  5.60   207.34  5.60   336.08  4.54  336.08  4.54  0.00   0.00  
1 1 1 0  11 25 o 11 418.42  4.55  321.37  7.00   321.37  7.00   321.37  7.00   418.42  4.55  418.42  4.55  0.00   0.00  
1 1 1 0  11 26 o 15 137.17  3.59  34.56   1.80   34.56   1.80   34.56   1.80   137.17  3.59  137.17  3.59  0.00   0.00  
1 1 1 0  11 27 o 1  216.03  3.28  85.67   2.60   85.67   2.60   85.67   2.60   216.03  3.28  216.03  3.28  0.00   0.00  
1 1 1 0  11 28 o 1  86.20   3.50  13.66   1.10   13.66   1.10   13.66   1.10   86.20   3.50  86.20   3.50  0.00   0.00  
1 1 1 0  11 29 o 16 135.28  3.24  33.59   1.61   33.59   1.61   33.59   1.61   135.28  3.24  135.28  3.24  0.00   0.00  
1 1 1 0  11 30 o 14 52.75   4.57  5.15    0.88   5.15    0.88   5.15    0.88   52.75   4.57  52.75   4.57  0.00   0.00  
1 1 1 0  11 31 o 11 209.76  3.70  80.76   2.85   80.76   2.85   80.76   2.85   209.76  3.70  209.76  3.70  0.00   0.00  
1 1 1 0  11 32 o 4  45.57   6.88  3.90    1.12   3.90    1.12   3.90    1.12   45.57   6.88  45.57   6.88  0.00   0.00  
1 1 1 0  11 33 f 0  17.54   7.53  -0.07   0.87   -0.07   0.87   -0.07   0.87   17.54   7.53  17.54   7.53  0.00   0.00  
1 1 1 0  11 34 o 3  89.04   3.87  14.58   1.26   14.58   1.26   14.58   1.26   89.04   3.87  89.04   3.87  0.00   0.00  
1 1 1 0  11 35 o 6  80.18   4.07  11.83   1.19   11.83   1.19   11.83   1.19   80.18   4.07  80.18   4.07  0.00   0.00  
1 1 1 0  11 36 f 0  28.07   8.18  1.47    0.89   1.47    0.89   1.47    0.89   28.07   8.18  28.07   8.18  0.00   0.00  
1 1 1 0  11 37 o 9  18.95   7.81  0.18    0.88   0.18    0.88   0.18    0.88   18.95   7.81  18.95   7.81  0.00   0.00  
1 1 1 0  11 38 o 11 69.63   4.89  8.94    1.24   8.94    1.24   8.94    1.24   69.63   4.89  69.63   4.89  0.00   0.00  
1 1 1 0  11 39 o 5  132.37  4.35  32.20   2.11   32.20   2.11   32.20   2.11   132.37  4.35  132.37  4.35  0.00   0.00  
1 1 1 0  11 40 o 15 91.25   6.19  15.35   2.06   15.35   2.06   15.35   2.06   91.25   6.19  91.25   6.19  0.00   0.00  
1 1 1 0  11 41 o 1  57.93   5.27  6.21    1.11   6.21    1.11   6.21    1.11   57.93   5.27  57.93   5.27  0.00   0.00  
1 1 1 0  11 42 o 17 33.75   7.41  2.17    0.89   2.17    0.89   2.17    0.89   33.75   7.41  33.75   7.41  0.00   0.00  
1 1 1 0  11 43 o 8  25.12   8.06  1.13    0.84   1.13    0.84   1.13    0.84   25.12   8.06  25.12   8.06  0.00   0.00  
1 1 1 0  11 44 o 3  23.42   7.89  0.94    0.80   0.94    0.80   0.94    0.80   23.42   7.89  23.42   7.89  0.00   0.00  
1 1 1 0  11 45 o 17 18.43   7.33  0.31    0.74   0.31    0.74   0.31    0.74   18.43   7.33  18.43   7.33  0.00   0.00  
1 1 1 0  11 46 o 13 21.07   7.54  0.69    0.74   0.69    0.74   0.69    0.74   21.07   7.54  21.07   7.54  0.00   0.00  
1 1 1 0  11 47 o 12 19.44   8.05  0.17    0.94   0.17    0.94   0.17    0.94   19.44   8.05  19.44   8.05  0.00   0.00  
1 1 1 0  12 0  o 14 109.35  2.05  21.95   0.82   21.95   0.82   21.95   0.82   109.35  2.05  109.35  2.05  0.00   0.00  
1 1 1 0  12 1  o 3  12.26   3.23  0.29    0.15   0.29    0.15   0.29    0.15   12.26   3.23  12.26   3.23  0.00   0.00  
1 1 1 0  12 2  o 16 105.89  1.48  20.58   0.57   20.58   0.57   20.58   0.57   105.89  1.48  105.89  1.48  0.00   0.00  
1 1 1 0  12 3  o 8  280.82  2.82  144.77  2.91   144.77  2.91   144.77  2.91   280.82  2.82  280.82  2.82  0.00   0.00  
1 1 1 0  12 4  o 7  478.16  4.60  419.70  8.07   419.70  8.07   419.70  8.07   478.16  4.60  478.16  4.60  0.00   0.00  
1 1 1 0  12 5  o 4  584.99  5.59  628.19  12.00  628.19  12.00  628.19  12.00  584.99  5.59  584.99  5.59  0.00   0.00  
1 1 1 0  12 6  o 11 130.96  1.79  31.48   0.86   31.48   0.86   31.48   0.86   130.96  1.79  130.96  1.79  0.00   0.00  
1 1 1 0  12 7  o 7  174.88  2.47  56.14   1.59   56.14   1.59   56.14   1.59   174.88  2.47  174.88  2.47  0.00   0.00  
1 1 1 0  12 8  o 16 338.11  3.43  209.85  4.26   209.85  4.26   209.85  4.26   338.11  3.43  338.11  3.43  0.00   0.00  
1 1 1 0  12 9  f 0  391.14  3.92  280.85  5.63   280.85  5.63   280.85  5.63   391.14  3.92  391.14  3.92  0.00   0.00  
1 1 1 0  12 10 o 11 732.79  7.51  985.71  20.19  985.71  20.19  985.71  20.19  732.79  7.51  732.79  7.51  0.00   0.00  
1 1 1 0  12 11 o 3  173.62  3.02  55.33   1.92   55.33   1.92   55.33   1.92   173.62  3.02  173.62  3.02  0.00   0.00  
1 1 1 0  12 12 o 8  378.13  4.46  262.46  6.19   262.46  6.19   262.46  6.19   378.13  4.46  378.13  4.46  0.00   0.00  
1 1 1 0  12 13 o 7  782.70  7.50  1124.56 21.56  1124.56 21.56  1124.56 21.56  782.70  7.50  782.70  7.50  0.00   0.00  
1 1 1 0  12 14 o 18 436.17  4.44  349.22  7.10   349.22  7.10   349.22  7.10   436.17  4.44  436.17  4.44  0.00   0.00  
1 1 1 0  12 15 o 6  62.83   2.94  7.26    0.68   7.26    0.68   7.26    0.68   62.83   2.94  62.83   2.94  0.00   0.00  
1 1 1 0  12 16 o 9  32.17   5.21  1.95    0.59   1.95    0.59   1.95    0.59   32.17   5.21  32.17   5.21  0.00   0.00  
1 1 1 0  12 17 o 9  260.71  3.19  124.77  3.05   124.77  3.05   124.77  3.05   260.71  3.19  260.71  3.19  0.00   0.00  
1 1 1 0  12 18 o 6  372.53  4.02  254.75  5.50   254.75  5.50   254.75  5.50   372.53  4.02  372.53  4.02  0.00   0.00  
1 1 1 0  12 19 o 11 517.41  5.24  491.43  9.95   491.43  9.95   491.43  9.95   517.41  5.24  517.41  5.24  0.00   0.00  
1 1 1 0  12 20 o 18 261.19  3.30  125.23  3.17   125.23  3.17   125.23  3.17   261.19  3.30  261.19  3.30  0.00   0.00  
1 1 1 0  12 21 o 11 46.00   5.85  3.95    0.97   3.95    0.97   3.95    0.97   46.00   5.85  46.00   5.85  0.00   0.00  
1 1 1 0  12 22 o 9  28.72   8.90  1.50    1.04   1.50    1.04   1.50    1.04   28.72   8.90  28.72   8.90  0.00   0.00  
1 1 1 0  12 23 o 18 21.32   7.87  0.65    0.81   0.65    0.81   0.65    0.81   21.32   7.87  21.32   7.87  0.00   0.00  
1 1 1 0  12 24 o 11 380.88  4.26  266.30  5.96   266.30  5.96   266.30  5.96   380.88  4.26  380.88  4.26  0.00   0.00  
1 1 1 0  12 25 o 5  36.02   6.34  2.45    0.81   2.45    0.81   2.45    0.81   36.02   6.34  36.02   6.34  0.00   0.00  
1 1 1 0  12 26 o 16 35.78   6.10  2.42    0.77   2.42    0.77   2.42    0.77   35.78   6.10  35.78   6.10  0.00   0.00  
1 1 1 0  12 27 o 1  272.66  3.59  136.47  3.59   136.47  3.59   136.47  3.59   272.66  3.59  272.66  3.59  0.00   0.00  
1 1 1 0  12 28 o 4  78.64   3.65  11.38   1.05   11.38   1.05   11.38   1.05   78.64   3.65  78.64   3.65  0.00   0.00  
1 1 1 0  12 29 o 8  101.74  3.40  19.02   1.27   19.02   1.27   19.02   1.27   101.74  3.40  101.74  3.40  0.00   0.00  
1 1 1 0  12 30 o 17 52.67   5.10  5.14    0.97   5.14    0.97   5.14    0.97   52.67   5.10  52.67   5.10  0.00   0.00  
1 1 1 0  12 31 o 9  86.81   5.08  13.88   1.61   13.88   1.61   13.88   1.61   86.81   5.08  86.81   5.08  0.00   0.00  
1 1 1 0  12 32 o 2  128.02  4.28  30.12   2.01   30.12   2.01   30.12   2.01   128.02  4.28  128.02  4.28  0.00   0.00  
1 1 1 0  12 33 o 17 56.47   5.05  5.90    1.04   5.90    1.04   5.90    1.04   56.47   5.05  56.47   5.05  0.00   0.00  
1 1 1 0  12 34 o 10 51.70   5.13  4.95    0.96   4.95    0.96   4.95    0.96   51.70   5.13  51.70   5.13  0.00   0.00  
1 1 1 0  12 35 o 7  70.34   4.41  9.12    1.13   9.12    1.13   9.12    1.13   70.34   4.41  70.34   4.41  0.00   0.00  
1 1 1 0  12 36 o 9  39.26   6.74  2.91    0.94   2.91    0.94   2.91    0.94   39.26   6.74  39.26   6.74  0.00   0.00  
1 1 1 0  12 37 o 6  34.31   7.61  2.25    0.93   2.25    0.93   2.25    0.93   34.31   7.61  34.31   7.61  0.00   0.00  
1 1 1 0  12 38 o 14 133.63  4.22  32.81   2.07   32.81   2.07   32.81   2.07   133.63  4.22  133.63  4.22  0.00   0.00  
1 1 1 0  12 39 o 3  40.58   7.86  3.13    1.13   3.13    1.13   3.13    1.13   40.58   7.86  40.58   7.86  0.00   0.00  
1 1 1 0  12 40 o 15 55.47   5.41  5.70    1.09   5.70    1.09   5.70    1.09   55.47   5.41  55.47   5.41  0.00   0.00  
1 1 1 0  12 41 o 9  31.11   8.20  1.84    0.95   1.84    0.95   1.84    0.95   31.11   8.20  31.11   8.20  0.00   0.00  
1 1 1 0  12 42 o 2  22.69   7.85  0.85    0.80   0.85    0.80   0.85    0.80   22.69   7.85  22.69   7.85  0.00   0.00  
1 1 1 0  12 43 o 4  16.62   7.05  0.01    0.75   0.01    0.75   0.01    0.75   16.62   7.05  16.62   7.05  0.00   0.00  
1 1 1 0  12 44 o 16 16.24   7.02  -0.10   0.76   -0.10   0.76   -0.10   0.76   16.24   7.02  16.24   7.02  0.00   0.00  
1 1 1 0  12 45 o 1  24.19   7.57  1.06    0.75   1.06    0.75   1.06    0.75   24.19   7.57  24.19   7.57  0.00   0.00  
1 1 1 0  12 46 o 9  14.87   6.80  -0.57   0.83   -0.57   0.83   -0.57   0.83   14.87   6.80  14.87   6.80  0.00   0.00  
1 1 1 0  12 47 o 13 15.10   6.61  -0.18   0.70   -0.18   0.70   -0.18   0.70   15.10   6.61  15.10   6.61  0.00   0.00  
1 1 1 0  13 0  x 12 ?       ?     ?       ?      ?       ?      ?       ?      ?       ?     ?       ?     ?      ?     
1 1 1 0  13 1  o 16 24.77   2.20  1.13    0.20   1.13    0.20   1.13    0.20   24.77   2.20  24.77   2.20  0.00   0.00  
1 1 1 0  13 2  o 18 731.01  6.92  980.95  18.57  980.95  18.57  980.95  18.57  731.01  6.92  731.01  6.92  0.00   0.00  
1 1 1 0  13 3  o 8  31.78   1.99  1.86    0.23   1.86    0.23   1.86    0.23   31.78   1.99  31.78   1.99  0.00   0.00  
1 1 1 0  13 4  o 1  325.46  3.24  194.44  3.87   194.44  3.87   194.44  3.87   325.46  3.24  325.46  3.24  0.00   0.00  
1 1 1 0  13 5  o 2  24.60   2.71  1.12    0.24   1.12    0.24   1.12    0.24   24.60   2.71  24.60   2.71  0.00   0.00  
1 1 1 0  13 6  o 18 281.53  2.91  145.50  3.01   145.50  3.01   145.50  3.01   281.53  2.91  281.53  2.91  0.00   0.00  
1 1 1 0  13 7  f 0  186.03  2.20  63.53   1.50   63.53   1.50   63.53   1.50   186.03  2.20  186.03  2.20  0.00   0.00  
1 1 1 0  13 8  o 12 1062.18 10.72 2071.05 41.80  2071.05 41.80  2071.05 41.80  1062.18 10.72 1062.18 10.72 0.00   0.00  
1 1 1 0  13 9  o 14 696.48  7.71  890.44  19.73  890.44  19.73  890.44  19.73  696.48  7.71  696.48  7.71  0.00   0.00  
1 1 1 0  13 10 o 7  281.84  3.28  145.82  3.39   145.82  3.39   145.82  3.39   281.84  3.28  281.84  3.28  0.00   0.00  
1 1 1 0  13 11 o 3  122.01  2.16  27.33   0.97   27.33   0.97   27.33   0.97   122.01  2.16  122.01  2.16  0.00   0.00  
1 1 1 0  13 12 o 2  943.19  8.97  1633.02 31.06  1633.02 31.06  1633.02 31.06  943.19  8.97  943.19  8.97  0.00   0.00  
1 1 1 0  13 13 o 13 653.40  6.34  783.71  15.20  783.71  15.20  783.71  15.20  653.40  6.34  653.40  6.34  0.00   0.00  
1 1 1 0  13 14 o 10 69.19   2.81  8.80    0.71   8.80    0.71   8.80    0.71   69.19   2.81  69.19   2.81  0.00   0.00  
1 1 1 0  13 15 o 12 199.50  2.74  73.06   2.01   73.06   2.01   73.06   2.01   199.50  2.74  199.50  2.74  0.00   0.00  
1 1 1 0  13 16 o 19 333.56  3.66  204.24  4.48   204.24  4.48   204.24  4.48   333.56  3.66  333.56  3.66  0.00   0.00  
1 1 1 0  13 17 o 3  184.94  2.79  62.78   1.90   62.78   1.90   62.78   1.90   184.94  2.79  184.94  2.79  0.00   0.00  
1 1 1 0  13 18 o 9  78.70   3.21  11.39   0.93   11.39   0.93   11.39   0.93   78.70   3.21  78.70   3.21  0.00   0.00  
1 1 1 0  13 19 o 9  45.21   4.84  3.79    0.79   3.79    0.79   3.79    0.79   45.21   4.84  45.21   4.84  0.00   0.00  
1 1 1 0  13 20 o 17 226.90  3.52  94.51   2.93   94.51   2.93   94.51   2.93   226.90  3.52  226.90  3.52  0.00   0.00  
1 1 1 0  13 21 o 9  63.41   5.13  7.43    1.18   7.43    1.18   7.43    1.18   63.41   5.13  63.41   5.13  0.00   0.00  
1 1 1 0  13 22 o 12 104.73  3.24  20.15   1.24   20.15   1.24   20.15   1.24   104.73  3.24  104.73  3.24  0.00   0.00  
1 1 1 0  13 23 o 14 44.30   5.17  3.65    0.83   3.65    0.83   3.65    0.83   44.30   5.17  44.30   5.17  0.00   0.00  
1 1 1 0  13 24 o 16 180.53  3.45  59.83   2.29   59.83   2.29   59.83   2.29   180.53  3.45  180.53  3.45  0.00   0.00  
1 1 1 0  13 25 o 10 190.22  3.14  66.42   2.19   66.42   2.19   66.42   2.19   190.22  3.14  190.22  3.14  0.00   0.00  
1 1 1 0  13 26 o 6  196.75  3.18  71.06   2.30   71.06   2.30   71.06   2.30   196.75  3.18  196.75  3.18  0.00   0.00  
1 1 1 0  13 27 o 15 184.67  3.31  62.60   2.24   62.60   2.24   62.60   2.24   184.67  3.31  184.67  3.31  0.00   0.00  
1 1 1 0  13 28 o 10 161.82  3.35  48.07   1.99   48.07   1.99   48.07   1.99   161.82  3.35  161.82  3.35  0.00   0.00  
1 1 1 0  13 29 o 7  159.07  3.81  46.45   2.23   46.45   2.23   46.45   2.23   159.07  3.81  159.07  3.81  0.00   0.00  
1 1 1 0  13 30 o 19 122.26  4.47  27.47   2.00   27.47   2.00   27.47   2.00   122.26  4.47  122.26  4.47  0.00   0.00  
1 1 1 0  13 31 o 16 112.68  3.52  23.33   1.45   23.33   1.45   23.33   1.45   112.68  3.52  112.68  3.52  0.00   0.00  
1 1 1 0  13 32 o 14 29.46   7.78  1.65    0.85   1.65    0.85   1.65    0.85   29.46   7.78  29.46   7.78  0.00   0.00  
1 1 1 0  13 33 o 6  200.92  3.73  74.10   2.75   74.10   2.75   74.10   2.75   200.92  3.73  200.92  3.73  0.00   0.00  
1 1 1 0  13 34 o 4  203.10  3.70  75.72   2.76   75.72   2.76   75.72   2.76   203.10  3.70  203.10  3.70  0.00   0.00  
1 1 1 0  13 35 o 6  127.07  3.91  29.67   1.82   29.67   1.82   29.67   1.82   127.07  3.91  127.07  3.91  0.00   0.00  
1 1 1 0  13 36 o 5  23.64   8.34  0.89    0.90   0.89    0.90   0.89    0.90   23.64   8.34  23.64   8.34  0.00   0.00  
1 1 1 0  13 37 o 1  34.40   7.75  2.26    0.96   2.26    0.96   2.26    0.96   34.40   7.75  34.40   7.75  0.00   0.00  
1 1 1 0  13 38 o 16 30.03   9.08  1.66    1.08   1.66    1.08   1.66    1.08   30.03   9.08  30.03   9.08  0.00   0.00  
1 1 1 0  13 39 o 18 82.31   5.98  12.50   1.79   12.50   1.79   12.50   1.79   82.31   5.98  82.31   5.98  0.00   0.00  
1 1 1 0  13 40 o 1  70.73   4.97  9.23    1.28   9.23    1.28   9.23    1.28   70.73   4.97  70.73   4.97  0.00   0.00  
1 1 1 0  13 41 o 12 47.78   5.78  4.25    0.99   4.25    0.99   4.25    0.99   47.78   5.78  47.78   5.78  0.00   0.00  
1 1 1 0  13 42 o 11 23.96   7.96  0.99    0.82   0.99    0.82   0.99    0.82   23.96   7.96  23.96   7.96  0.00   0.00  
1 1 1 0  13 43 o 2  32.23   6.82  1.98    0.78   1.98    0.78   1.98    0.78   32.23   6.82  32.23   6.82  0.00   0.00  
1 1 1 0  13 44 o 16 13.96   6.37  -0.49   0.73   -0.49   0.73   -0.49   0.73   13.96   6.37  13.96   6.37  0.00   0.00  
1 1 1 0  13 45 o 12 13.79   6.57  -1.21   0.92   -1.21   0.92   -1.21   0.92   13.79   6.57  13.79   6.57  0.00   0.00  
1 1 1 0  13 46 o 16 16.10   6.88  -0.03   0.72   -0.03   0.72   -0.03   0.72   16.10   6.88  16.10   6.88  0.00   0.00  
1 1 1 0  14 0  o 16 13.00   4.58  0.27    0.27   0.27    0.27   0.27    0.27   13.00   4.58  13.00   4.58  0.00   0.00  
1 1 1 0  14 1  o 11 110.16  1.58  22.28   0.64   22.28   0.64   22.28   0.64   110.16  1.58  110.16  1.58  0.00   0.00  
1 1 1 0  14 2  o 1  96.68   1.56  17.16   0.55   17.16   0.55   17.16   0.55   96.68   1.56  96.68   1.56  0.00   0.00  
1 1 1 0  14 3  o 17 106.52  1.62  20.83   0.64   20.83   0.64   20.83   0.64   106.52  1.62  106.52  1.62  0.00   0.00  
1 1 1 0  14 4  o 12 165.71  1.97  50.41   1.20   50.41   1.20   50.41   1.20   165.71  1.97  165.71  1.97  0.00   0.00  
1 1 1 0  14 5  o 7  873.56  8.26  1400.83 26.49  1400.83 26.49  1400.83 26.49  873.56  8.26  873.56  8.26  0.00   0.00  
1 1 1 0  14 6  o 16 114.75  1.94  24.17   0.82   24.17   0.82   24.17   0.82   114.75  1.94  114.75  1.94  0.00   0.00  
1 1 1 0  14 7  o 2  146.25  2.38  39.26   1.28   39.26   1.28   39.26   1.28   146.25  2.38  146.25  2.38  0.00   0.00  
1 1 1 0  14 8  o 8  131.14  2.60  31.57   1.25   31.57   1.25   31.57   1.25   131.14  2.60  131.14  2.60  0.00   0.00  
1 1 1 0  14 9  o 15 92.87   2.00  15.83   0.68   15.83   0.68   15.83   0.68   92.87   2.00  92.87   2.00  0.00   0.00  
1 1 1 0  14 10 f 0  120.78  2.27  26.78   1.01   26.78   1.01   26.78   1.01   120.78  2.27  120.78  2.27  0.00   0.00  
1 1 1 0  14 11 o 7  365.90  3.77  245.77  5.07   245.77  5.07   245.77  5.07   365.90  3.77  365.90  3.77  0.00   0.00  
1 1 1 0  14 12 o 19 28.76   4.64  1.56    0.47   1.56    0.47   1.56    0.47   28.76   4.64  28.76   4.64  0.00   0.00  
1 1 1 0  14 13 o 5  158.21  2.44  45.95   1.42   45.95   1.42   45.95   1.42   158.21  2.44  158.21  2.44  0.00   0.00  
1 1 1 0  14 14 o 14 183.84  2.61  62.04   1.76   62.04   1.76   62.04   1.76   183.84  2.61  183.84  2.61  0.00   0.00  
1 1 1 0  14 15 o 7  76.93   2.88  10.88   0.81   10.88   0.81   10.88   0.81   76.93   2.88  76.93   2.88  0.00   0.00  
1 1 1 0  14 16 o 12 134.51  2.63  33.21   1.30   33.21   1.30   33.21   1.30   134.51  2.63  134.51  2.63  0.00   0.00  
1 1 1 0  14 17 o 12 251.33  3.13  115.95  2.89   115.95  2.89   115.95  2.89   251.33  3.13  251.33  3.13  0.00   0.00  
1 1 1 0  14 18 o 4  170.42  2.83  53.31   1.77   53.31   1.77   53.31   1.77   170.42  2.83  170.42  2.83  0.00   0.00  
1 1 1 0  14 19 o 7  82.03   3.61  12.38   1.09   12.38   1.09   12.38   1.09   82.03   3.61  82.03   3.61  0.00   0.00  
1 1 1 0  14 20 o 13 83.37   5.54  12.81   1.69   12.81   1.69   12.81   1.69   83.37   5.54  83.37   5.54  0.00   0.00  
1 1 1 0  14 21 o 2  39.56   5.60  2.93    0.79   2.93    0.79   2.93    0.79   39.56   5.60  39.56   5.60  0.00   0.00  
1 1 1 0  14 22 o 18 33.51   6.39  2.13    0.76   2.13    0.76   2.13    0.76   33.51   6.39  33.51   6.39  0.00   0.00  
1 1 1 0  14 23 o 4  19.76   7.29  0.56    0.70   0.56    0.70   0.56    0.70   19.76   7.29  19.76   7.29  0.00   0.00  
1 1 1 0  14 24 o 10 107.24  3.19  21.13   1.25   21.13   1.25   21.13   1.25   107.24  3.19  107.24  3.19  0.00   0.00  
1 1 1 0  14 25 o 13 110.69  3.59  22.51   1.46   22.51   1.46   22.51   1.46   110.69  3.59  110.69  3.59  0.00   0.00  
1 1 1 0  14 26 o 19 34.51   6.22  2.25    0.76   2.25    0.76   2.25    0.76   34.51   6.22  34.51   6.22  0.00   0.00  
1 1 1 0  14 27 o 16 81.49   3.50  12.21   1.05   12.21   1.05   12.21   1.05   81.49   3.50  81.49   3.50  0.00   0.00  
1 1 1 0  14 28 o 19 89.12   4.43  14.62   1.45   14.62   1.45   14.62   1.45   89.12   4.43  89.12   4.43  0.00   0.00  
1 1 1 0  14 29 o 8  148.46  4.33  40.49   2.36   40.49   2.36   40.49   2.36   148.46  4.33  148.46  4.33  0.00   0.00  
1 1 1 0  14 30 o 12 154.30  3.35  43.70   1.90   43.70   1.90   43.70   1.90   154.30  3.35  154.30  3.35  0.00   0.00  
1 1 1 0  14 31 o 17 17.60   7.05  0.27    0.69   0.27    0.69   0.27    0.69   17.60   7.05  17.60   7.05  0.00   0.00  
1 1 1 0  14 32 o 9  133.23  3.89  32.61   1.90   32.61   1.90   32.61   1.90   133.23  3.89  133.23  3.89  0.00   0.00  
1 1 1 0  14 33 o 19 267.11  3.94  130.97  3.87   130.97  3.87   130.97  3.87   267.11  3.94  267.11  3.94  0.00   0.00  
1 1 1 0  14 34 o 10 30.32   8.12  1.75    0.92   1.75    0.92   1.75    0.92   30.32   8.12  30.32   8.12  0.00   0.00  
1 1 1 0  14 35 o 11 26.99   8.05  1.35    0.86   1.35    0.86   1.35    0.86   26.99   8.05  26.99   8.05  0.00   0.00  
1 1 1 0  14 36 o 16 24.58   8.39  1.01    0.91   1.01    0.91   1.01    0.91   24.58   8.39  24.58   8.39  0.00   0.00  
1 1 1 0  14 37 o 17 20.04   8.19  0.25    0.95   0.25    0.95   0.25    0.95   20.04   8.19  20.04   8.19  0.00   0.00  
1 1 1 0  14 38 o 18 14.37   6.67  -0.75   0.84   -0.75   0.84   -0.75   0.84   14.37   6.67  14.37   6.67  0.00   0.00  
1 1 1 0  14 39 o 16 22.35   8.04  0.76    0.84   0.76    0.84   0.76    0.84   22.35   8.04  22.35   8.04  0.00   0.00  
1 1 1 0  14 40 o 9  21.19   7.96  0.60    0.84   0.60    0.84   0.60    0.84   21.19   7.96  21.19   7.96  0.00   0.00  
1 1 1 0  14 41 o 10 27.38   8.00  1.40    0.86   1.40    0.86   1.40    0.86   27.38   8.00  27.38   8.00  0.00   0.00  
1 1 1 0  14 42 o 11 21.22   7.67  0.68    0.77   0.68    0.77   0.68    0.77   21.22   7.67  21.22   7.67  0.00   0.00  
1 1 1 0  14 43 o 13 40.47   5.92  3.07    0.85   3.07    0.85   3.07    0.85   40.47   5.92  40.47   5.92  0.00   0.00  
1 1 1 0  14 44 o 2  18.85   7.48  0.34    0.77   0.34    0.77   0.34    0.77   18.85   7.48  18.85   7.48  0.00   0.00  
1 1 1 0  14 45 o 17 17.38   7.33  0.04    0.80   0.04    0.80   0.04    0.80   17.38   7.33  17.38   7.33  0.00   0.00  
1 1 1 0  14 46 o 14 17.58   6.90  0.32    0.65   0.32    0.65   0.32    0.65   17.58   6.90  17.58   6.90  0.00   0.00  
1 1 1 0  15 0  x 18 ?       ?     ?       ?      ?       ?      ?       ?      ?       ?     ?       ?     ?      ?     
1 1 1 0  15 1  o 2  210.44  2.29  81.29   1.77   81.29   1.77   81.29   1.77   210.44  2.29  210.44  2.29  0.00   0.00  
1 1 1 0  15 2  o 9  146.49  1.87  39.39   1.01   39.39   1.01   39.39   1.01   146.49  1.87  146.49  1.87  0.00   0.00  
1 1 1 0  15 3  o 5  414.73  4.05  315.74  6.17   315.74  6.17   315.74  6.17   414.73  4.05  414.73  4.05  0.00   0.00  
1 1 1 0  15 4  o 1  251.66  3.08  116.26  2.85   116.26  2.85   116.26  2.85   251.66  3.08  251.66  3.08  0.00   0.00  
1 1 1 0  15 5  f 0  111.41  2.13  22.79   0.87   22.79   0.87   22.79   0.87   111.41  2.13  111.41  2.13  0.00   0.00  
1 1 1 0  15 6  o 9  57.42   2.07  6.06    0.44   6.06    0.44   6.06    0.44   57.42   2.07  57.42   2.07  0.00   0.00  
1 1 1 0  15 7  o 19 677.73  6.48  843.16  16.12  843.16  16.12  843.16  16.12  677.73  6.48  677.73  6.48  0.00   0.00  
1 1 1 0  15 8  o 5  228.50  2.60  95.84   2.18   95.84   2.18   95.84   2.18   228.50  2.60  228.50  2.60  0.00   0.00  
1 1 1 0  15 9  o 13 160.02  2.21  47.01   1.30   47.01   1.30   47.01   1.30   160.02  2.21  160.02  2.21  0.00   0.00  
1 1 1 0  15 10 o 16 352.12  3.64  227.60  4.71   227.60  4.71   227.60  4.71   352.12  3.64  352.12  3.64  0.00   0.00  
1 1 1 0  15 11 o 13 459.42  5.31  387.45  8.95   387.45  8.95   387.45  8.95   459.42  5.31  459.42  5.31  0.00   0.00  
1 1 1 0  15 12 o 7  14.28   5.81  0.14    0.48   0.14    0.48   0.14    0.48   14.28   5.81  14.28   5.81  0.00   0.00  
1 1 1 0  15 13 o 9  32.24   5.04  1.95    0.58   1.95    0.58   1.95    0.58   32.24   5.04  32.24   5.04  0.00   0.00  
1 1 1 0  15 14 f 0  125.48  2.78  28.90   1.28   28.90   1.28   28.90   1.28   125.48  2.78  125.48  2.78  0.00   0.00  
1 1 1 0  15 15 o 4  136.12  2.56  34.01   1.28   34.01   1.28   34.01   1.28   136.12  2.56  136.12  2.56  0.00   0.00  
1 1 1 0  15 16 o 5  139.75  2.63  35.85   1.35   35.85   1.35   35.85   1.35   139.75  2.63  139.75  2.63  0.00   0.00  
1 1 1 0  15 17 o 18 89.32   3.23  14.66   1.06   14.66   1.06   14.66   1.06   89.32   3.23  89.32   3.23  0.00   0.00  
1 1 1 0  15 18 o 5  67.33   4.41  8.36    1.09   8.36    1.09   8.36    1.09   67.33   4.41  67.33   4.41  0.00   0.00  
1 1 1 0  15 19 o 11 53.86   4.90  5.37    0.96   5.37    0.96   5.37    0.96   53.86   4.90  53.86   4.90  0.00   0.00  
1 1 1 0  15 20 o 19 42.43   5.00  3.35    0.76   3.35    0.76   3.35    0.76   42.43   5.00  42.43   5.00  0.00   0.00  
1 1 1 0  15 21 o 15 144.41  2.91  38.28   1.54   38.28   1.54   38.28   1.54   144.41  2.91  144.41  2.91  0.00   0.00  
1 1 1 0  15 22 o 12 64.70   4.31  7.72    1.02   7.72    1.02   7.72    1.02   64.70   4.31  64.70   4.31  0.00   0.00  
1 1 1 0  15 23 o 7  43.19   4.89  3.47    0.76   3.47    0.76   3.47    0.76   43.19   4.89  43.19   4.89  0.00   0.00  
1 1 1 0  15 24 o 4  41.49   4.92  3.20    0.74   3.20    0.74   3.20    0.74   41.49   4.92  41.49   4.92  0.00   0.00  
1 1 1 0  15 25 o 5  159.12  3.05  46.48   1.78   46.48   1.78   46.48   1.78   159.12  3.05  159.12  3.05  0.00   0.00  
1 1 1 0  15 26 o 13 47.96   5.29  4.27    0.92   4.27    0.92   4.27    0.92   47.96   5.29  47.96   5.29  0.00   0.00  
1 1 1 0  15 27 o 7  58.88   5.71  6.42    1.22   6.42    1.22   6.42    1.22   58.88   5.71  58.88   5.71  0.00   0.00  
1 1 1 0  15 28 o 1  13.66   6.60  -1.63   1.00   -1.63   1.00   -1.63   1.00   13.66   6.60  13.66   6.60  0.00   0.00  
1 1 1 0  15 29 o 4  121.72  3.35  27.22   1.50   27.22   1.50   27.22   1.50   121.72  3.35  121.72  3.35  0.00   0.00  
1 1 1 0  15 30 o 13 18.50   7.16  0.39    0.69   0.39    0.69   0.39    0.69   18.50   7.16  18.50   7.16  0.00   0.00  
1 1 1 0  15 31 o 17 53.43   5.26  5.29    1.02   5.29    1.02   5.29    1.02   53.43   5.26  53.43   5.26  0.00   0.00  
1 1 1 0  15 32 o 8  26.32   8.11  1.27    0.86   1.27    0.86   1.27    0.86   26.32   8.11  26.32   8.11  0.00   0.00  
1 1 1 0  15 33 o 19 146.00  3.51  39.13   1.88   39.13   1.88   39.13   1.88   146.00  3.51  146.00  3.51  0.00   0.00  
1 1 1 0  15 34 o 7  132.52  3.59  32.26   1.74   32.26   1.74   32.26   1.74   132.52  3.59  132.52  3.59  0.00   0.00  
1 1 1 0  15 35 o 15 110.34  3.83  22.38   1.55   22.38   1.55   22.38   1.55   110.34  3.83  110.34  3.83  0.00   0.00  
1 1 1 0  15 36 o 10 15.65   7.28  -0.94   1.01   -0.94   1.01   -0.94   1.01   15.65   7.28  15.65   7.28  0.00   0.00  
1 1 1 0  15 37 o 15 20.20   8.04  0.37    0.89   0.37    0.89   0.37    0.89   20.20   8.04  20.20   8.04  0.00   0.00  
1 1 1 0  15 38 o 18 12.62   6.05  -1.16   0.80   -1.16   0.80   -1.16   0.80   12.62   6.05  12.62   6.05  0.00   0.00  
1 1 1 0  15 39 o 5  80.86   4.18  12.03   1.24   12.03   1.24   12.03   1.24   80.86   4.18  80.86   4.18  0.00   0.00  
1 1 1 0  15 40 o 16 81.42   4.93  12.21   1.47   12.21   1.47   12.21   1.47   81.42   4.93  81.42   4.93  0.00   0.00  
1 1 1 0  15 41 f 0  31.83   7.68  1.94    0.89   1.94    0.89   1.94    0.89   31.83   7.68  31.83   7.68  0.00   0.00  
1 1 1 0  15 42 o 3  25.58   7.74  1.21    0.79   1.21    0.79   1.21    0.79   25.58   7.74  25.58   7.74  0.00   0.00  
1 1 1 0  15 43 o 13 17.93   7.29  0.22    0.75   0.22    0.75   0.22    0.75   17.93   7.29  17.93   7.29  0.00   0.00  
1 1 1 0  15 44 o 17 15.66   6.96  -0.31   0.80   -0.31   0.80   -0.31   0.80   15.66   6.96  15.66   6.96  0.00   0.00  
1 1 1 0  15 45 o 15 13.64   6.22  -0.47   0.69   -0.47   0.69   -0.47   0.69   13.64   6.22  13.64   6.22  0.00   0.00  
1 1 1 0  16 0  o 11 295.09  4.89  159.85  5.29   159.85  5.29   159.85  5.29   295.09  4.89  295.09  4.89  0.00   0.00  
1 1 1 0  16 1  o 3  353.74  4.05  229.70  5.26   229.70  5.26   229.70  5.26   353.74  4.05  353.74  4.05  0.00   0.00  
1 1 1 0  16 2  o 15 41.55   2.58  3.18    0.39   3.18    0.39   3.18    0.39   41.55   2.58  41.55   2.58  0.00   0.00  
1 1 1 0  16 3  o 10 11.28   4.77  0.01    0.34   0.01    0.34   0.01    0.34   11.28   4.77  11.28   4.77  0.00   0.00  
1 1 1 0  16 4  o 6  678.78  6.47  845.77  16.11  845.77  16.11  845.77  16.11  678.78  6.47  678.78  6.47  0.00   0.00  
1 1 1 0  16 5  o 9  455.67  4.45  381.15  7.45   381.15  7.45   381.15  7.45   455.67  4.45  455.67  4.45  0.00   0.00  
1 1 1 0  16 6  o 9  44.71   2.54  3.68    0.42   3.68    0.42   3.68    0.42   44.71   2.54  44.71   2.54  0.00   0.00  
1 1 1 0  16 7  o 14 138.51  2.28  35.22   1.16   35.22   1.16   35.22   1.16   138.51  2.28  138.51  2.28  0.00   0.00  
1 1 1 0  16 8  o 17 332.01  3.44  202.35  4.19   202.35  4.19   202.35  4.19   332.01  3.44  332.01  3.44  0.00   0.00  
1 1 1 0  16 9  f 0  293.11  3.13  157.71  3.37   157.71  3.37   157.71  3.37   293.11  3.13  293.11  3.13  0.00   0.00  
1 1 1 0  16 10 o 14 15.24   5.72  0.31    0.43   0.31    0.43   0.31    0.43   15.24   5.72  15.24   5.72  0.00   0.00  
1 1 1 0  16 11 o 1  89.10   2.64  14.59   0.86   14.59   0.86   14.59   0.86   89.10   2.64  89.10   2.64  0.00   0.00  
1 1 1 0  16 12 o 12 217.21  2.93  86.61   2.33   86.61   2.33   86.61   2.33   217.21  2.93  217.21  2.93  0.00   0.00  
1 1 1 0  16 13 o 7  60.75   3.10  6.79    0.69   6.79    0.69   6.79    0.69   60.75   3.10  60.75   3.10  0.00   0.00  
1 1 1 0  16 14 o 9  118.77  2.69  25.90   1.17   25.90   1.17   25.90   1.17   118.77  2.69  118.77  2.69  0.00   0.00  
1 1 1 0  16 15 o 3  124.39  2.85  28.41   1.30   28.41   1.30   28.41   1.30   124.39  2.85  124.39  2.85  0.00   0.00  
1 1 1 0  16 16 o 12 110.62  3.00  22.48   1.22   22.48   1.22   22.48   1.22   110.62  3.00  110.62  3.00  0.00   0.00  
1 1 1 0  16 17 o 3  65.90   4.17  8.00    1.00   8.00    1.00   8.00    1.00   65.90   4.17  65.90   4.17  0.00   0.00  
1 1 1 0  16 18 o 14 158.88  2.77  46.34   1.62   46.34   1.62   46.34   1.62   158.88  2.77  158.88  2.77  0.00   0.00  
1 1 1 0  16 19 o 3  319.09  3.66  186.90  4.28   186.90  4.28   186.90  4.28   319.09  3.66  319.09  3.66  0.00   0.00  
1 1 1 0  16 20 o 17 21.31   7.11  0.78    0.65   0.78    0.65   0.78    0.65   21.31   7.11  21.31   7.11  0.00   0.00  
1 1 1 0  16 21 o 18 13.29   6.04  -0.40   0.64   -0.40   0.64   -0.40   0.64   13.29   6.04  13.29   6.04  0.00   0.00  
1 1 1 0  16 22 o 5  134.62  2.91  33.27   1.44   33.27   1.44   33.27   1.44   134.62  2.91  134.62  2.91  0.00   0.00  
1 1 1 0  16 23 o 8  332.50  3.86  202.95  4.71   202.95  4.71   202.95  4.71   332.50  3.86  332.50  3.86  0.00   0.00  
1 1 1 0  16 24 o 1  93.34   3.12  16.01   1.07   16.01   1.07   16.01   1.07   93.34   3.12  93.34   3.12  0.00   0.00  
1 1 1 0  16 25 o 9  41.87   4.67  3.26    0.71   3.26    0.71   3.26    0.71   41.87   4.67  41.87   4.67  0.00   0.00  
1 1 1 0  16 26 o 17 52.89   5.33  5.19    1.02   5.19    1.02   5.19    1.02   52.89   5.33  52.89   5.33  0.00   0.00  
1 1 1 0  16 27 o 18 38.05   6.08  2.72    0.82   2.72    0.82   2.72    0.82   38.05   6.08  38.05   6.08  0.00   0.00  
1 1 1 0  16 28 o 18 123.28  3.46  27.92   1.57   27.92   1.57   27.92   1.57   123.28  3.46  123.28  3.46  0.00   0.00  
1 1 1 0  16 29 o 13 81.61   4.34  12.26   1.30   12.26   1.30   12.26   1.30   81.61   4.34  81.61   4.34  0.00   0.00  
1 1 1 0  16 30 o 19 39.24   6.28  2.90    0.87   2.90    0.87   2.90    0.87   39.24   6.28  39.24   6.28  0.00   0.00  
1 1 1 0  16 31 o 7  42.71   6.25  3.42    0.95   3.42    0.95   3.42    0.95   42.71   6.25  42.71   6.25  0.00   0.00  
1 1 1 0  16 32 o 7  112.01  3.60  23.06   1.48   23.06   1.48   23.06   1.48   112.01  3.60  112.01  3.60  0.00   0.00  
1 1 1 0  16 33 o 2  15.26   6.79  -0.31   0.77   -0.31   0.77   -0.31   0.77   15.26   6.79  15.26   6.79  0.00   0.00  
1 1 1 0  16 34 f 0  54.05   5.37  5.41    1.05   5.41    1.05   5.41    1.05   54.05   5.37  54.05   5.37  0.00   0.00  
1 1 1 0  16 35 o 12 28.81   8.90  1.52    1.04   1.52    1.04   1.52    1.04   28.81   8.90  28.81   8.90  0.00   0.00  
1 1 1 0  16 36 o 14 80.65   4.46  11.98   1.32   11.98   1.32   11.98   1.32   80.65   4.46  80.65   4.46  0.00   0.00  
1 1 1 0  16 37 o 19 20.48   8.04  0.44    0.88   0.44    0.88   0.44    0.88   20.48   8.04  20.48   8.04  0.00   0.00  
1 1 1 0  16 38 o 10 15.62   7.00  -0.39   0.83   -0.39   0.83   -0.39   0.83   15.62   7.00  15.62   7.00  0.00   0.00  
1 1 1 0  16 39 o 17 60.92   5.67  6.87    1.25   6.87    1.25   6.87    1.25   60.92   5.67  60.92   5.67  0.00   0.00  
1 1 1 0  16 40 o 2  17.75   7.58  -0.04   0.88   -0.04   0.88   -0.04   0.88   17.75   7.58  17.75   7.58  0.00   0.00  
1 1 1 0  16 41 f 0  15.99   6.85  -0.04   0.72   -0.04   0.72   -0.04   0.72   15.99   6.85  15.99   6.85  0.00   0.00  
1 1 1 0  16 42 o 18 23.63   7.78  0.98    0.78   0.98    0.78   0.98    0.78   23.63   7.78  23.63   7.78  0.00   0.00  
1 1 1 0  16 43 o 18 22.13   7.94  0.75    0.82   0.75    0.82   0.75    0.82   22.13   7.94  22.13   7.94  0.00   0.00  
1 1 1 0  16 44 o 13 18.17   7.18  0.32    0.71   0.32    0.71   0.32    0.71   18.17   7.18  18.17   7.18  0.00   0.00  
1 1 1 0  17 0  x 2  ?       ?     ?       ?      ?       ?      ?       ?      ?       ?     ?       ?     ?      ?     
1 1 1 0  17 1  o 18 202.51  2.62  75.28   1.95   75.28   1.95   75.28   1.95   202.51  2.62  202.51  2.62  0.00   0.00  
1 1 1 0  17 2  o 5  355.41  4.08  231.87  5.32   231.87  5.32   231.87  5.32   355.41  4.08  355.41  4.08  0.00   0.00  
1 1 1 0  17 3  o 9  52.34   2.48  5.04    0.48   5.04    0.48   5.04    0.48   52.34   2.48  52.34   2.48  0.00   0.00  
1 1 1 0  17 4  o 5  188.84  2.58  65.46   1.79   65.46   1.79   65.46   1.79   188.84  2.58  188.84  2.58  0.00   0.00  
1 1 1 0  17 5  o 10 609.94  6.75  682.91  15.12  682.91  15.12  682.91  15.12  609.94  6.75  609.94  6.75  0.00   0.00  
1 1 1 0  17 6  o 17 392.98  4.51  283.48  6.50   283.48  6.50   283.48  6.50   392.98  4.51  392.98  4.51  0.00   0.00  
1 1 1 0  17 7  o 19 200.79  2.73  74.00   2.01   74.00   2.01   74.00   2.01   200.79  2.73  200.79  2.73  0.00   0.00  
1 1 1 0  17 8  o 11 241.35  3.10  106.92  2.75   106.92  2.75   106.92  2.75   241.35  3.10  241.35  3.10  0.00   0.00  
1 1 1 0  17 9  o 18 124.23  2.42  28.33   1.11   28.33   1.11   28.33   1.11   124.23  2.42  124.23  2.42  0.00   0.00  
1 1 1 0  17 10 o 17 164.09  2.60  49.42   1.57   49.42   1.57   49.42   1.57   164.09  2.60  164.09  2.60  0.00   0.00  
1 1 1 0  17 11 o 12 160.68  2.65  47.39   1.56   47.39   1.56   47.39   1.56   160.68  2.65  160.68  2.65  0.00   0.00  
1 1 1 0  17 12 o 6  166.38  2.75  50.81   1.68   50.81   1.68   50.81   1.68   166.38  2.75  166.38  2.75  0.00   0.00  
1 1 1 0  17 13 o 1  126.86  2.91  29.54   1.35   29.54   1.35   29.54   1.35   126.86  2.91  126.86  2.91  0.00   0.00  
1 1 1 0  17 14 o 19 43.58   4.89  3.53    0.77   3.53    0.77   3.53    0.77   43.58   4.89  43.58   4.89  0.00   0.00  
1 1 1 0  17 15 o 6  21.86   7.20  0.84    0.67   0.84    0.67   0.84    0.67   21.86   7.20  21.86   7.20  0.00   0.00  
1 1 1 0  17 16 o 6  53.83   4.14  5.35    0.81   5.35    0.81   5.35    0.81   53.83   4.14  53.83   4.14  0.00   0.00  
1 1 1 0  17 17 o 14 203.01  2.86  75.65   2.13   75.65   2.13   75.65   2.13   203.01  2.86  203.01  2.86  0.00   0.00  
1 1 1 0  17 18 o 1  208.05  3.02  79.45   2.31   79.45   2.31   79.45   2.31   208.05  3.02  208.05  3.02  0.00   0.00  
1 1 1 0  17 19 o 1  15.92   6.47  0.17    0.59   0.17    0.59   0.17    0.59   15.92   6.47  15.92   6.47  0.00   0.00  
1 1 1 0  17 20 o 16 52.74   3.74  5.13    0.72   5.13    0.72   5.13    0.72   52.74   3.74  52.74   3.74  0.00   0.00  
1 1 1 0  17 21 o 6  121.55  3.10  27.14   1.38   27.14   1.38   27.14   1.38   121.55  3.10  121.55  3.10  0.00   0.00  
1 1 1 0  17 22 o 6  25.48   6.34  1.24    0.59   1.24    0.59   1.24    0.59   25.48   6.34  25.48   6.34  0.00   0.00  
1 1 1 0  17 23 o 3  23.47   6.78  1.03    0.62   1.03    0.62   1.03    0.62   23.47   6.78  23.47   6.78  0.00   0.00  
1 1 1 0  17 24 o 1  29.34   6.07  1.64    0.63   1.64    0.63   1.64    0.63   29.34   6.07  29.34   6.07  0.00   0.00  
1 1 1 0  17 25 o 14 36.25   7.39  2.50    0.95   2.50    0.95   2.50    0.95   36.25   7.39  36.25   7.39  0.00   0.00  
1 1 1 0  17 26 o 11 35.29   5.89  2.35    0.74   2.35    0.74   2.35    0.74   35.29   5.89  35.29   5.89  0.00   0.00  
1 1 1 0  17 27 o 1  72.90   3.62  9.78    0.97   9.78    0.97   9.78    0.97   72.90   3.62  72.90   3.62  0.00   0.00  
1 1 1 0  17 28 o 8  128.36  3.27  30.27   1.54   30.27   1.54   30.27   1.54   128.36  3.27  128.36  3.27  0.00   0.00  
1 1 1 0  17 29 o 5  47.16   4.97  4.13    0.85   4.13    0.85   4.13    0.85   47.16   4.97  47.16   4.97  0.00   0.00  
1 1 1 0  17 30 o 8  25.17   7.58  1.17    0.76   1.17    0.76   1.17    0.76   25.17   7.58  25.17   7.58  0.00   0.00  
1 1 1 0  17 31 o 8  167.83  3.80  51.70   2.34   51.70   2.34   51.70   2.34   167.83  3.80  167.83  3.80  0.00   0.00  
1 1 1 0  17 32 o 2  81.16   3.99  12.12   1.18   12.12   1.18   12.12   1.18   81.16   3.99  81.16   3.99  0.00   0.00  
1 1 1 0  17 33 o 13 23.24   8.09  0.88    0.85   0.88    0.85   0.88    0.85   23.24   8.09  23.24   8.09  0.00   0.00  
1 1 1 0  17 34 o 3  51.26   6.26  4.89    1.15   4.89    1.15   4.89    1.15   51.26   6.26  51.26   6.26  0.00   0.00  
1 1 1 0  17 35 o 14 65.64   5.73  7.97    1.37   7.97    1.37   7.97    1.37   65.64   5.73  65.64   5.73  0.00   0.00  
1 1 1 0  17 36 o 8  23.94   8.19  0.96    0.87   0.96    0.87   0.96    0.87   23.94   8.19  23.94   8.19  0.00   0.00  
1 1 1 0  17 37 o 11 31.19   8.21  1.85    0.95   1.85    0.95   1.85    0.95   31.19   8.21  31.19   8.21  0.00   0.00  
1 1 1 0  17 38 o 4  25.12   8.76  1.03    0.99   1.03    0.99   1.03    0.99   25.12   8.76  25.12   8.76  0.00   0.00  
1 1 1 0  17 39 o 4  44.99   5.91  3.78    0.95   3.78    0.95   3.78    0.95   44.99   5.91  44.99   5.91  0.00   0.00  
1 1 1 0  17 40 o 9  33.37   7.78  2.13    0.94   2.13    0.94   2.13    0.94   33.37   7.78  33.37   7.78  0.00   0.00  
1 1 1 0  17 41 o 5  30.16   7.85  1.73    0.88   1.73    0.88   1.73    0.88   30.16   7.85  30.16   7.85  0.00   0.00  
1 1 1 0  17 42 o 9  17.85   7.59  -0.01   0.87   -0.01   0.87   -0.01   0.87   17.85   7.59  17.85   7.59  0.00   0.00  
1 1 1 0  17 43 o 15 16.63   6.92  0.10    0.70   0.10    0.70   0.10    0.70   16.63   6.92  16.63   6.92  0.00   0.00  
1 1 1 0  17 44 o 5  23.04   7.46  0.94    0.72   0.94    0.72   0.94    0.72   23.04   7.46  23.04   7.46  0.00   0.00  
1 1 1 0  18 0  o 3  389.55  5.46  278.55  7.81   278.55  7.81   278.55  7.81   389.55  5.46  389.55  5.46  0.00   0.00  
1 1 1 0  18 1  o 5  128.80  2.01  30.45   0.95   30.45   0.95   30.45   0.95   128.80  2.01  128.80  2.01  0.00   0.00  
1 1 1 0  18 2  o 18 163.64  2.13  49.16   1.28   49.16   1.28   49.16   1.28   163.64  2.13  163.64  2.13  0.00   0.00  
1 1 1 0  18 3  o 16 156.66  2.12  45.05   1.22   45.05   1.22   45.05   1.22   156.66  2.12  156.66  2.12  0.00   0.00  
1 1 1 0  18 4  o 17 313.81  3.24  180.77  3.73   180.77  3.73   180.77  3.73   313.81  3.24  313.81  3.24  0.00   0.00  
1 1 1 0  18 5  o 4  532.55  5.17  520.61  10.11  520.61  10.11  520.61  10.11  532.55  5.17  532.55  5.17  0.00   0.00  
1 1 1 0  18 6  o 8  59.84   2.41  6.58    0.53   6.58    0.53   6.58    0.53   59.84   2.41  59.84   2.41  0.00   0.00  
1 1 1 0  18 7  o 8  203.98  2.50  76.38   1.87   76.38   1.87   76.38   1.87   203.98  2.50  203.98  2.50  0.00   0.00  
1 1 1 0  18 8  o 13 206.92  2.64  78.59   2.00   78.59   2.00   78.59   2.00   206.92  2.64  206.92  2.64  0.00   0.00  
1 1 1 0  18 9  o 19 133.65  2.35  32.79   1.15   32.79   1.15   32.79   1.15   133.65  2.35  133.65  2.35  0.00   0.00  
1 1 1 0  18 10 o 12 385.85  3.96  273.29  5.60   273.29  5.60   273.29  5.60   385.85  3.96  385.85  3.96  0.00   0.00  
1 1 1 0  18 11 o 16 34.13   4.29  2.17    0.53   2.17    0.53   2.17    0.53   34.13   4.29  34.13   4.29  0.00   0.00  
1 1 1 0  18 12 o 18 25.58   6.06  1.25    0.56   1.25    0.56   1.25    0.56   25.58   6.06  25.58   6.06  0.00   0.00  
1 1 1 0  18 13 o 4  123.04  2.74  27.79   1.24   27.79   1.24   27.79   1.24   123.04  2.74  123.04  2.74  0.00   0.00  
1 1 1 0  18 14 o 6  95.75   3.02  16.85   1.06   16.85   1.06   16.85   1.06   95.75   3.02  95.75   3.02  0.00   0.00  
1 1 1 0  18 15 o 10 269.14  3.45  132.97  3.40   132.97  3.40   132.97  3.40   269.14  3.45  269.14  3.45  0.00   0.00  
1 1 1 0  18 16 o 19 115.33  2.62  24.42   1.11   24.42   1.11   24.42   1.11   115.33  2.62  115.33  2.62  0.00   0.00  
1 1 1 0  18 17 o 4  24.32   6.48  1.12    0.59   1.12    0.59   1.12    0.59   24.32   6.48  24.32   6.48  0.00   0.00  
1 1 1 0  18 18 o 9  39.62   4.58  2.92    0.65   2.92    0.65   2.92    0.65   39.62   4.58  39.62   4.58  0.00   0.00  
1 1 1 0  18 19 o 12 208.48  2.93  79.79   2.24   79.79   2.24   79.79   2.24   208.48  2.93  208.48  2.93  0.00   0.00  
1 1 1 0  18 20 o 6  113.53  2.76  23.66   1.15   23.66   1.15   23.66   1.15   113.53  2.76  113.53  2.76  0.00   0.00  
1 1 1 0  18 21 o 6  64.33   3.36  7.62    0.79   7.62    0.79   7.62    0.79   64.33   3.36  64.33   3.36  0.00   0.00  
1 1 1 0  18 22 o 10 104.03  2.93  19.88   1.12   19.88   1.12   19.88   1.12   104.03  2.93  104.03  2.93  0.00   0.00  
1 1 1 0  18 23 o 18 154.88  3.59  44.03   2.04   44.03   2.04   44.03   2.04   154.88  3.59  154.88  3.59  0.00   0.00  
1 1 1 0  18 24 o 17 29.65   8.09  1.66    0.90   1.66    0.90   1.66    0.90   29.65   8.09  29.65   8.09  0.00   0.00  
1 1 1 0  18 25 o 1  88.74   3.25  14.48   1.06   14.48   1.06   14.48   1.06   88.74   3.25  88.74   3.25  0.00   0.00  
1 1 1 0  18 26 o 2  110.82  3.16  22.56   1.29   22.56   1.29   22.56   1.29   110.82  3.16  110.82  3.16  0.00   0.00  
1 1 1 0  18 27 o 7  115.05  3.21  24.32   1.35   24.32   1.35   24.32   1.35   115.05  3.21  115.05  3.21  0.00   0.00  
1 1 1 0  18 28 o 19 40.26   5.34  3.03    0.77   3.03    0.77   3.03    0.77   40.26   5.34  40.26   5.34  0.00   0.00  
1 1 1 0  18 29 o 10 85.01   4.08  13.30   1.27   13.30   1.27   13.30   1.27   85.01   4.08  85.01   4.08  0.00   0.00  
1 1 1 0  18 30 o 7  21.33   8.44  0.44    0.98   0.44    0.98   0.44    0.98   21.33   8.44  21.33   8.44  0.00   0.00  
1 1 1 0  18 31 o 19 84.37   3.95  13.09   1.22   13.09   1.22   13.09   1.22   84.37   3.95  84.37   3.95  0.00   0.00  
1 1 1 0  18 32 o 5  107.26  3.69  21.14   1.45   21.14   1.45   21.14   1.45   107.26  3.69  107.26  3.69  0.00   0.00  
1 1 1 0  18 33 o 6  31.09   8.57  1.83    1.01   1.83    1.01   1.83    1.01   31.09   8.57  31.09   8.57  0.00   0.00  
1 1 1 0  18 34 o 5  30.84   8.18  1.81    0.94   1.81    0.94   1.81    0.94   30.84   8.18  30.84   8.18  0.00   0.00  
1 1 1 0  18 35 o 16 29.45   8.54  1.62    0.98   1.62    0.98   1.62    0.98   29.45   8.54  29.45   8.54  0.00   0.00  
1 1 1 0  18 36 o 10 16.95   7.25  -0.04   0.80   -0.04   0.80   -0.04   0.80   16.95   7.25  16.95   7.25  0.00   0.00  
1 1 1 0  18 37 o 7  37.97   7.48  2.74    1.01   2.74    1.01   2.74    1.01   37.97   7.48  37.97   7.48  0.00   0.00  
1 1 1 0  18 38 o 7  26.28   8.08  1.26    0.86   1.26    0.86   1.26    0.86   26.28   8.08  26.28   8.08  0.00   0.00  
1 1 1 0  18 39 o 9  23.94   8.34  0.93    0.90   0.93    0.90   0.93    0.90   23.94   8.34  23.94   8.34  0.00   0.00  
1 1 1 0  18 40 o 12 18.12   7.45  0.18    0.80   0.18    0.80   0.18    0.80   18.12   7.45  18.12   7.45  0.00   0.00  
1 1 1 0  18 41 o 13 24.63   8.31  1.03    0.89   1.03    0.89   1.03    0.89   24.63   8.31  24.63   8.31  0.00   0.00  
1 1 1 0  18 42 o 3  18.47   7.21  0.37    0.71   0.37    0.71   0.37    0.71   18.47   7.21  18.47   7.21  0.00   0.00  
1 1 1 0  18 43 o 11 24.06   7.53  1.05    0.74   1.05    0.74   1.05    0.74   24.06   7.53  24.06   7.53  0.00   0.00  
1 1 1 0  19 0  x 9  ?       ?     ?       ?      ?       ?      ?       ?      ?       ?     ?       ?     ?      ?     
1 1 1 0  19 1  o 1  548.81  5.30  552.89  10.68  552.89  10.68  552.89  10.68  548.81  5.30  548.81  5.30  0.00   0.00  
1 1 1 0  19 2  o 18 157.64  2.14  45.62   1.24   45.62   1.24   45.62   1.24   157.64  2.14  157.64  2.14  0.00   0.00  
1 1 1 0  19 3  o 6  114.34  2.01  24.00   0.84   24.00   0.84   24.00   0.84   114.34  2.01  114.34  2.01  0.00   0.00  
1 1 1 0  19 4  o 13 118.18  2.05  25.64   0.89   25.64   0.89   25.64   0.89   118.18  2.05  118.18  2.05  0.00   0.00  
1 1 1 0  19 5  o 11 235.52  2.68  101.83  2.32   101.83  2.32   101.83  2.32   235.52  2.68  235.52  2.68  0.00   0.00  
1 1 1 0  19 6  o 9  94.88   2.15  16.53   0.75   16.53   0.75   16.53   0.75   94.88   2.15  94.88   2.15  0.00   0.00  
1 1 1 0  19 7  o 2  149.18  2.20  40.85   1.21   40.85   1.21   40.85   1.21   149.18  2.20  149.18  2.20  0.00   0.00  
1 1 1 0  19 8  o 18 17.49   5.97  0.51    0.46   0.51    0.46   0.51    0.46   17.49   5.97  17.49   5.97  0.00   0.00  
1 1 1 0  19 9  o 6  165.68  2.36  50.39   1.44   50.39   1.44   50.39   1.44   165.68  2.36  165.68  2.36  0.00   0.00  
1 1 1 0  19 10 o 13 68.28   2.64  8.57    0.66   8.57    0.66   8.57    0.66   68.28   2.64  68.28   2.64  0.00   0.00  
1 1 1 0  19 11 o 15 44.59   3.79  3.68    0.62   3.68    0.62   3.68    0.62   44.59   3.79  44.59   3.79  0.00   0.00  
1 1 1 0  19 12 o 3  130.58  2.72  31.30   1.30   31.30   1.30   31.30   1.30   130.58  2.72  130.58  2.72  0.00   0.00  
1 1 1 0  19 13 o 19 45.58   3.64  3.84    0.60   3.84    0.60   3.84    0.60   45.58   3.64  45.58   3.64  0.00   0.00  
1 1 1 0  19 14 o 4  88.07   2.62  14.25   0.85   14.25   0.85   14.25   0.85   88.07   2.62  88.07   2.62  0.00   0.00  
1 1 1 0  19 15 o 1  71.84   2.93  9.49    0.77   9.49    0.77   9.49    0.77   71.84   2.93  71.84   2.93  0.00   0.00  
1 1 1 0  19 16 f 0  184.06  2.90  62.19   1.96   62.19   1.96   62.19   1.96   184.06  2.90  184.06  2.90  0.00   0.00  
1 1 1 0  19 17 o 10 40.51   4.18  3.04    0.61   3.04    0.61   3.04    0.61   40.51   4.18  40.51   4.18  0.00   0.00  
1 1 1 0  19 18 o 17 162.73  2.71  48.61   1.62   48.61   1.62   48.61   1.62   162.73  2.71  162.73  2.71  0.00   0.00  
1 1 1 0  19 19 o 10 24.74   6.24  1.17    0.57   1.17    0.57   1.17    0.57   24.74   6.24  24.74   6.24  0.00   0.00  
1 1 1 0  19 20 o 10 16.83   6.36  0.37    0.54   0.37    0.54   0.37    0.54   16.83   6.36  16.83   6.36  0.00   0.00  
1 1 1 0  19 21 o 1  122.78  2.84  27.67   1.28   27.67   1.28   27.67   1.28   122.78  2.84  122.78  2.84  0.00   0.00  
1 1 1 0  19 22 o 3  88.68   3.80  14.46   1.24   14.46   1.24   14.46   1.24   88.68   3.80  88.68   3.80  0.00   0.00  
1 1 1 0  19 23 o 11 26.17   6.68  1.31    0.64   1.31    0.64   1.31    0.64   26.17   6.68  26.17   6.68  0.00   0.00  
1 1 1 0  19 24 o 19 143.69  2.98  37.90   1.57   37.90   1.57   37.90   1.57   143.69  2.98  143.69  2.98  0.00   0.00  
1 1 1 0  19 25 o 18 181.71  3.12  60.61   2.08   60.61   2.08   60.61   2.08   181.71  3.12  181.71  3.12  0.00   0.00  
1 1 1 0  19 26 o 3  62.58   3.85  7.22    0.88   7.22    0.88   7.22    0.88   62.58   3.85  62.58   3.85  0.00   0.00  
1 1 1 0  19 27 o 3  14.02   6.26  -0.28   0.65   -0.28   0.65   -0.28   0.65   14.02   6.26  14.02   6.26  0.00   0.00  
1 1 1 0  19 28 o 3  53.39   4.94  5.28    0.96   5.28    0.96   5.28    0.96   53.39   4.94  53.39   4.94  0.00   0.00  
1 1 1 0  19 29 o 12 11.50   5.58  -1.24   0.73   -1.24   0.73   -1.24   0.73   11.50   5.58  11.50   5.58  0.00   0.00  
1 1 1 0  19 30 o 16 70.28   4.26  9.10    1.09   9.10    1.09   9.10    1.09   70.28   4.26  70.28   4.26  0.00   0.00  
1 1 1 0  19 31 o 12 111.32  4.24  22.78   1.73   22.78   1.73   22.78   1.73   111.32  4.24  111.32  4.24  0.00   0.00  
1 1 1 0  19 32 o 8  72.54   5.03  9.70    1.33   9.70    1.33   9.70    1.33   72.54   5.03  72.54   5.03  0.00   0.00  
1 1 1 0  19 33 o 7  18.56   7.56  0.23    0.81   0.23    0.81   0.23    0.81   18.56   7.56  18.56   7.56  0.00   0.00  
1 1 1 0  19 34 o 14 58.53   6.13  6.36    1.30   6.36    1.30   6.36    1.30   58.53   6.13  58.53   6.13  0.00   0.00  
1 1 1 0  19 35 o 17 25.55   8.11  1.17    0.86   1.17    0.86   1.17    0.86   25.55   8.11  25.55   8.11  0.00   0.00  
1 1 1 0  19 36 o 6  41.56   6.08  3.24    0.90   3.24    0.90   3.24    0.90   41.56   6.08  41.56   6.08  0.00   0.00  
1 1 1 0  19 37 o 2  38.60   6.23  2.81    0.85   2.81    0.85   2.81    0.85   38.60   6.23  38.60   6.23  0.00   0.00  
1 1 1 0  19 38 o 12 63.89   4.89  7.54    1.14   7.54    1.14   7.54    1.14   63.89   4.89  63.89   4.89  0.00   0.00  
1 1 1 0  19 39 o 15 33.56   7.35  2.15    0.88   2.15    0.88   2.15    0.88   33.56   7.35  33.56   7.35  0.00   0.00  
1 1 1 0  19 40 o 1  36.53   7.60  2.54    0.99   2.54    0.99   2.54    0.99   36.53   7.60  36.53   7.60  0.00   0.00  
1 1 1 0  19 41 o 6  31.96   6.70  1.95    0.76   1.95    0.76   1.95    0.76   31.96   6.70  31.96   6.70  0.00   0.00  
1 1 1 0  19 42 o 7  17.28   7.01  0.21    0.69   0.21    0.69   0.21    0.69   17.28   7.01  17.28   7.01  0.00   0.00  
1 1 1 0  20 0  o 11 560.59  7.66  576.87  15.76  576.87  15.76  576.87  15.76  560.59  7.66  560.59  7.66  0.00   0.00  
1 1 1 0  20 1  o 2  165.03  2.24  49.99   1.36   49.99   1.36   49.99   1.36   165.03  2.24  165.03  2.24  0.00   0.00  
1 1 1 0  20 2  o 9  14.52   5.54  0.26    0.41   0.26    0.41   0.26    0.41   14.52   5.54  14.52   5.54  0.00   0.00  
1 1 1 0  20 3  o 10 10.51   4.80  -0.28   0.41   -0.28   0.41   -0.28   0.41   10.51   4.80  10.51   4.80  0.00   0.00  
1 1 1 0  20 4  o 6  131.65  2.11  31.81   1.02   31.81   1.02   31.81   1.02   131.65  2.11  131.65  2.11  0.00   0.00  
1 1 1 0  20 5  o 15 222.63  2.61  90.98   2.13   90.98   2.13   90.98   2.13   222.63  2.61  222.63  2.61  0.00   0.00  
1 1 1 0  20 6  o 1  129.12  2.16  30.61   1.02   30.61   1.02   30.61   1.02   129.12  2.16  129.12  2.16  0.00   0.00  
1 1 1 0  20 7  o 3  211.09  2.57  81.79   1.99   81.79   1.99   81.79   1.99   211.09  2.57  211.09  2.57  0.00   0.00  
1 1 1 0  20 8  o 9  82.01   2.33  12.36   0.70   12.36   0.70   12.36   0.70   82.01   2.33  82.01   2.33  0.00   0.00  
1 1 1 0  20 9  o 16 84.54   2.64  13.13   0.82   13.13   0.82   13.13   0.82   84.54   2.64  84.54   2.64  0.00   0.00  
1 1 1 0  20 10 o 13 45.72   3.48  3.86    0.58   3.86    0.58   3.86    0.58   45.72   3.48  45.72   3.48  0.00   0.00  
1 1 1 0  20 11 o 4  24.91   5.23  1.18    0.46   1.18    0.46   1.18    0.46   24.91   5.23  24.91   5.23  0.00   0.00  
1 1 1 0  20 12 o 5  54.72   2.99  5.51    0.60   5.51    0.60   5.51    0.60   54.72   2.99  54.72   2.99  0.00   0.00  
1 1 1 0  20 13 o 6  70.33   2.73  9.09    0.70   9.09    0.70   9.09    0.70   70.33   2.73  70.33   2.73  0.00   0.00  
1 1 1 0  20 14 o 10 73.54   2.75  9.94    0.74   9.94    0.74   9.94    0.74   73.54   2.75  73.54   2.75  0.00   0.00  
1 1 1 0  20 15 o 7  62.83   2.97  7.26    0.68   7.26    0.68   7.26    0.68   62.83   2.97  62.83   2.97  0.00   0.00  
1 1 1 0  20 16 o 18 71.06   2.91  9.29    0.76   9.29    0.76   9.29    0.76   71.06   2.91  71.06   2.91  0.00   0.00  
1 1 1 0  20 17 o 15 119.97  2.80  26.42   1.23   26.42   1.23   26.42   1.23   119.97  2.80  119.97  2.80  0.00   0.00  
1 1 1 0  20 18 o 19 109.25  2.97  21.93   1.19   21.93   1.19   21.93   1.19   109.25  2.97  109.25  2.97  0.00   0.00  
1 1 1 0  20 19 o 14 254.26  3.23  118.67  3.02   118.67  3.02   118.67  3.02   254.26  3.23  254.26  3.23  0.00   0.00  
1 1 1 0  20 20 f 0  233.87  3.45  100.40  2.96   100.40  2.96   100.40  2.96   233.87  3.45  233.87  3.45  0.00   0.00  
1 1 1 0  20 21 o 2  121.83  3.83  27.27   1.71   27.27   1.71   27.27   1.71   121.83  3.83  121.83  3.83  0.00   0.00  
1 1 1 0  20 22 o 19 73.68   3.42  9.99    0.92   9.99    0.92   9.99    0.92   73.68   3.42  73.68   3.42  0.00   0.00  
1 1 1 0  20 23 o 8  71.40   3.36  9.38    0.88   9.38    0.88   9.38    0.88   71.40   3.36  71.40   3.36  0.00   0.00  
1 1 1 0  20 24 o 4  29.03   6.29  1.61    0.65   1.61    0.65   1.61    0.65   29.03   6.29  29.03   6.29  0.00   0.00  
1 1 1 0  20 25 o 9  59.85   4.02  6.60    0.88   6.60    0.88   6.60    0.88   59.85   4.02  59.85   4.02  0.00   0.00  
1 1 1 0  20 26 o 3  78.23   3.85  11.26   1.10   11.26   1.10   11.26   1.10   78.23   3.85  78.23   3.85  0.00   0.00  
1 1 1 0  20 27 o 17 22.00   7.59  0.80    0.74   0.80    0.74   0.80    0.74   22.00   7.59  22.00   7.59  0.00   0.00  
1 1 1 0  20 28 o 7  40.38   7.44  3.09    1.06   3.09    1.06   3.09    1.06   40.38   7.44  40.38   7.44  0.00   0.00  
1 1 1 0  20 29 o 1  60.08   4.41  6.66    0.97   6.66    0.97   6.66    0.97   60.08   4.41  60.08   4.41  0.00   0.00  
1 1 1 0  20 30 o 8  12.88   6.03  -0.74   0.72   -0.74   0.72   -0.74   0.72   12.88   6.03  12.88   6.03  0.00   0.00  
1 1 1 0  20 31 o 12 75.24   6.44  10.47   1.76   10.47   1.76   10.47   1.76   75.24   6.44  75.24   6.44  0.00   0.00  
1 1 1 0  20 32 o 2  51.08   6.18  4.86    1.14   4.86    1.14   4.86    1.14   51.08   6.18  51.08   6.18  0.00   0.00  
1 1 1 0  20 33 o 8  34.02   7.50  2.21    0.91   2.21    0.91   2.21    0.91   34.02   7.50  34.02   7.50  0.00   0.00  
1 1 1 0  20 34 o 11 29.31   7.97  1.63    0.88   1.63    0.88   1.63    0.88   29.31   7.97  29.31   7.97  0.00   0.00  
1 1 1 0  20 35 o 12 19.34   7.63  0.38    0.80   0.38    0.80   0.38    0.80   19.34   7.63  19.34   7.63  0.00   0.00  
1 1 1 0  20 36 o 1  44.12   5.65  3.63    0.89   3.63    0.89   3.63    0.89   44.12   5.65  44.12   5.65  0.00   0.00  
1 1 1 0  20 37 o 18 42.04   6.16  3.31    0.92   3.31    0.92   3.31    0.92   42.04   6.16  42.04   6.16  0.00   0.00  
1 1 1 0  20 38 o 14 12.08   5.92  -1.73   0.88   -1.73   0.88   -1.73   0.88   12.08   5.92  12.08   5.92  0.00   0.00  
1 1 1 0  20 39 o 15 16.44   7.14  -0.15   0.80   -0.15   0.80   -0.15   0.80   16.44   7.14  16.44   7.14  0.00   0.00  
1 1 1 0  20 40 o 5  23.80   7.64  1.01    0.76   1.01    0.76   1.01    0.76   23.80   7.64  23.80   7.64  0.00   0.00  
1 1 1 0  20 41 o 6  11.65   5.58  -0.97   0.68   -0.97   0.68   -0.97   0.68   11.65   5.58  11.65   5.58  0.00   0.00  
1 1 1 0  20 42 o 4  18.78   7.24  0.42    0.71   0.42    0.71   0.42    0.71   18.78   7.24  18.78   7.24  0.00   0.00  
1 1 1 0  21 0  x 7  ?       ?     ?       ?      ?       ?      ?       ?      ?       ?     ?       ?     ?      ?     
1 1 1 0  21 1  o 9  87.48   2.18  14.05   0.70   14.05   0.70   14.05   0.70   87.48   2.18  87.48   2.18  0.00   0.00  
1 1 1 0  21 2  o 6  34.85   3.72  2.25    0.47   2.25    0.47   2.25    0.47   34.85   3.72  34.85   3.72  0.00   0.00  
1 1 1 0  21 3  o 11 180.26  2.33  59.64   1.54   59.64   1.54   59.64   1.54   180.26  2.33  180.26  2.33  0.00   0.00  
1 1 1 0  21 4  o 10 121.15  2.13  26.94   0.95   26.94   0.95   26.94   0.95   121.15  2.13  121.15  2.13  0.00   0.00  
1 1 1 0  21 5  o 18 57.87   2.54  6.16    0.54   6.16    0.54   6.16    0.54   57.87   2.54  57.87   2.54  0.00   0.00  
1 1 1 0  21 6  o 8  159.76  2.46  46.85   1.44   46.85   1.44   46.85   1.44   159.76  2.46  159.76  2.46  0.00   0.00  
1 1 1 0  21 7  o 7  232.48  3.13  99.22   2.67   99.22   2.67   99.22   2.67   232.48  3.13  232.48  3.13  0.00   0.00  
1 1 1 0  21 8  o 12 62.79   3.31  7.26    0.76   7.26    0.76   7.26    0.76   62.79   3.31  62.79   3.31  0.00   0.00  
1 1 1 0  21 9  o 5  191.58  2.52  67.38   1.77   67.38   1.77   67.38   1.77   191.58  2.52  191.58  2.52  0.00   0.00  
1 1 1 0  21 10 o 18 36.08   3.62  2.41    0.47   2.41    0.47   2.41    0.47   36.08   3.62  36.08   3.62  0.00   0.00  
1 1 1 0  21 11 o 7  12.70   5.31  0.05    0.41   0.05    0.41   0.05    0.41   12.70   5.31  12.70   5.31  0.00   0.00  
1 1 1 0  21 12 o 18 32.75   4.14  2.00    0.49   2.00    0.49   2.00    0.49   32.75   4.14  32.75   4.14  0.00   0.00  
1 1 1 0  21 13 o 4  39.95   3.72  2.96    0.54   2.96    0.54   2.96    0.54   39.95   3.72  39.95   3.72  0.00   0.00  
1 1 1 0  21 14 o 10 58.69   2.99  6.34    0.64   6.34    0.64   6.34    0.64   58.69   2.99  58.69   2.99  0.00   0.00  
1 1 1 0  21 15 o 1  107.58  2.52  21.24   0.99   21.24   0.99   21.24   0.99   107.58  2.52  107.58  2.52  0.00   0.00  
1 1 1 0  21 16 o 19 142.20  2.62  37.12   1.37   37.12   1.37   37.12   1.37   142.20  2.62  142.20  2.62  0.00   0.00  
1 1 1 0  21 17 o 6  89.80   2.75  14.82   0.91   14.82   0.91   14.82   0.91   89.80   2.75  89.80   2.75  0.00   0.00  
1 1 1 0  21 18 o 4  31.87   4.83  1.91    0.55   1.91    0.55   1.91    0.55   31.87   4.83  31.87   4.83  0.00   0.00  
1 1 1 0  21 19 o 1  80.12   3.76  11.81   1.10   11.81   1.10   11.81   1.10   80.12   3.76  80.12   3.76  0.00   0.00  
1 1 1 0  21 20 o 17 45.09   4.20  3.76    0.69   3.76    0.69   3.76    0.69   45.09   4.20  45.09   4.20  0.00   0.00  
1 1 1 0  21 21 o 12 60.92   3.46  6.83    0.77   6.83    0.77   6.83    0.77   60.92   3.46  60.92   3.46  0.00   0.00  
1 1 1 0  21 22 o 2  99.63   3.09  18.24   1.13   18.24   1.13   18.24   1.13   99.63   3.09  99.63   3.09  0.00   0.00  
1 1 1 0  21 23 o 4  127.76  2.95  29.96   1.38   29.96   1.38   29.96   1.38   127.76  2.95  127.76  2.95  0.00   0.00  
1 1 1 0  21 24 o 9  70.71   3.62  9.20    0.94   9.20    0.94   9.20    0.94   70.71   3.62  70.71   3.62  0.00   0.00  
1 1 1 0  21 25 o 5  82.16   3.91  12.42   1.18   12.42   1.18   12.42   1.18   82.16   3.91  82.16   3.91  0.00   0.00  
1 1 1 0  21 26 o 14 142.00  3.61  37.04   1.88   37.04   1.88   37.04   1.88   142.00  3.61  142.00  3.61  0.00   0.00  
1 1 1 0  21 27 o 2  22.41   7.05  0.91    0.65   0.91    0.65   0.91    0.65   22.41   7.05  22.41   7.05  0.00   0.00  
1 1 1 0  21 28 f 0  15.11   6.60  -0.16   0.70   -0.16   0.70   -0.16   0.70   15.11   6.60  15.11   6.60  0.00   0.00  
1 1 1 0  21 29 o 5  21.98   7.91  0.74    0.81   0.74    0.81   0.74    0.81   21.98   7.91  21.98   7.91  0.00   0.00  
1 1 1 0  21 30 o 18 100.94  4.29  18.74   1.59   18.74   1.59   18.74   1.59   100.94  4.29  100.94  4.29  0.00   0.00  
1 1 1 0  21 31 o 6  23.78   8.13  0.95    0.85   0.95    0.85   0.95    0.85   23.78   8.13  23.78   8.13  0.00   0.00  
1 1 1 0  21 32 o 15 10.91   5.38  -1.66   0.77   -1.66   0.77   -1.66   0.77   10.91   5.38  10.91   5.38  0.00   0.00  
1 1 1 0  21 33 o 4  32.84   9.22  2.03    1.16   2.03    1.16   2.03    1.16   32.84   9.22  32.84   9.22  0.00   0.00  
1 1 1 0  21 34 o 16 18.10   7.45  0.17    0.80   0.17    0.80   0.17    0.80   18.10   7.45  18.10   7.45  0.00   0.00  
1 1 1 0  21 35 o 14 29.16   7.54  1.62    0.81   1.62    0.81   1.62    0.81   29.16   7.54  29.16   7.54  0.00   0.00  
1 1 1 0  21 36 o 5  28.52   7.94  1.54    0.86   1.54    0.86   1.54    0.86   28.52   7.94  28.52   7.94  0.00   0.00  
1 1 1 0  21 37 o 2  28.51   9.46  1.41    1.15   1.41    1.15   1.41    1.15   28.51   9.46  28.51   9.46  0.00   0.00  
1 1 1 0  21 38 o 6  20.26   7.98  0.41    0.87   0.41    0.87   0.41    0.87   20.26   7.98  20.26   7.98  0.00   0.00  
1 1 1 0  21 39 o 5  18.56   7.28  0.36    0.72   0.36    0.72   0.36    0.72   18.56   7.28  18.56   7.28  0.00   0.00  
1 1 1 0  21 40 o 4  24.40   7.68  1.08    0.77   1.08    0.77   1.08    0.77   24.40   7.68  24.40   7.68  0.00   0.00  
1 1 1 0  21 41 o 14 27.00   7.36  1.38    0.75   1.38    0.75   1.38    0.75   27.00   7.36  27.00   7.36  0.00   0.00  
1 1 1 0  22 0  o 7  12.84   5.70  -0.21   0.54   -0.21   0.54   -0.21   0.54   12.84   5.70  12.84   5.70  0.00   0.00  
1 1 1 0  22 1  o 10 33.08   3.56  2.03    0.43   2.03    0.43   2.03    0.43   33.08   3.56  33.08   3.56  0.00   0.00  
1 1 1 0  22 2  o 17 140.95  2.18  36.47   1.13   36.47   1.13   36.47   1.13   140.95  2.18  140.95  2.18  0.00   0.00  
1 1 1 0  22 3  o 14 12.88   5.27  0.10    0.40   0.10    0.40   0.10    0.40   12.88   5.27  12.88   5.27  0.00   0.00  
1 1 1 0  22 4  o 12 14.07   5.57  0.19    0.43   0.19    0.43   0.19    0.43   14.07   5.57  14.07   5.57  0.00   0.00  
1 1 1 0  22 5  o 7  15.90   5.73  0.38    0.43   0.38    0.43   0.38    0.43   15.90   5.73  15.90   5.73  0.00   0.00  
1 1 1 0  22 6  f 0  16.00   5.33  0.44    0.37   0.44    0.37   0.44    0.37   16.00   5.33  16.00   5.33  0.00   0.00  
1 1 1 0  22 7  o 19 14.52   5.45  0.28    0.39   0.28    0.39   0.28    0.39   14.52   5.45  14.52   5.45  0.00   0.00  
1 1 1 0  22 8  o 17 79.99   2.29  11.75   0.67   11.75   0.67   11.75   0.67   79.99   2.29  79.99   2.29  0.00   0.00  
1 1 1 0  22 9  o 7  17.96   5.56  0.59    0.40   0.59    0.40   0.59    0.40   17.96   5.56  17.96   5.56  0.00   0.00  
1 1 1 0  22 10 o 9  109.39  2.32  21.97   0.93   21.97   0.93   21.97   0.93   109.39  2.32  109.39  2.32  0.00   0.00  
1 1 1 0  22 11 o 7  154.51  2.42  43.83   1.37   43.83   1.37   43.83   1.37   154.51  2.42  154.51  2.42  0.00   0.00  
1 1 1 0  22 12 o 10 58.39   2.84  6.27    0.61   6.27    0.61   6.27    0.61   58.39   2.84  58.39   2.84  0.00   0.00  
1 1 1 0  22 13 o 11 173.49  2.59  55.25   1.65   55.25   1.65   55.25   1.65   173.49  2.59  173.49  2.59  0.00   0.00  
1 1 1 0  22 14 o 15 167.65  2.61  51.59   1.61   51.59   1.61   51.59   1.61   167.65  2.61  167.65  2.61  0.00   0.00  
1 1 1 0  22 15 o 3  160.74  2.60  47.43   1.54   47.43   1.54   47.43   1.54   160.74  2.60  160.74  2.60  0.00   0.00  
1 1 1 0  22 16 o 11 29.37   4.78  1.62    0.50   1.62    0.50   1.62    0.50   29.37   4.78  29.37   4.78  0.00   0.00  
1 1 1 0  22 17 o 13 11.77   5.58  -0.79   0.64   -0.79   0.64   -0.79   0.64   11.77   5.58  11.77   5.58  0.00   0.00  
1 1 1 0  22 18 o 14 121.63  3.37  27.18   1.50   27.18   1.50   27.18   1.50   121.63  3.37  121.63  3.37  0.00   0.00  
1 1 1 0  22 19 o 2  102.72  2.89  19.39   1.09   19.39   1.09   19.39   1.09   102.72  2.89  102.72  2.89  0.00   0.00  
1 1 1 0  22 20 o 6  66.98   3.47  8.26    0.85   8.26    0.85   8.26    0.85   66.98   3.47  66.98   3.47  0.00   0.00  
1 1 1 0  22 21 o 4  15.63   6.34  0.18    0.57   0.18    0.57   0.18    0.57   15.63   6.34  15.63   6.34  0.00   0.00  
1 1 1 0  22 22 o 13 56.49   4.04  5.89    0.83   5.89    0.83   5.89    0.83   56.49   4.04  56.49   4.04  0.00   0.00  
1 1 1 0  22 23 o 17 100.03  3.54  18.39   1.30   18.39   1.30   18.39   1.30   100.03  3.54  100.03  3.54  0.00   0.00  
1 1 1 0  22 24 o 18 71.51   4.11  9.42    1.07   9.42    1.07   9.42    1.07   71.51   4.11  71.51   4.11  0.00   0.00  
1 1 1 0  22 25 o 8  18.46   6.93  0.46    0.64   0.46    0.64   0.46    0.64   18.46   6.93  18.46   6.93  0.00   0.00  
1 1 1 0  22 26 o 5  34.16   6.16  2.21    0.74   2.21    0.74   2.21    0.74   34.16   6.16  34.16   6.16  0.00   0.00  
1 1 1 0  22 27 o 2  35.63   6.00  2.39    0.76   2.39    0.76   2.39    0.76   35.63   6.00  35.63   6.00  0.00   0.00  
1 1 1 0  22 28 f 0  82.81   4.23  12.62   1.28   12.62   1.28   12.62   1.28   82.81   4.23  82.81   4.23  0.00   0.00  
1 1 1 0  22 29 o 6  24.24   7.89  1.04    0.81   1.04    0.81   1.04    0.81   24.24   7.89  24.24   7.89  0.00   0.00  
1 1 1 0  22 30 o 5  24.96   7.94  1.12    0.82   1.12    0.82   1.12    0.82   24.96   7.94  24.96   7.94  0.00   0.00  
1 1 1 0  22 31 o 16 24.12   7.86  1.03    0.80   1.03    0.80   1.03    0.80   24.12   7.86  24.12   7.86  0.00   0.00  
1 1 1 0  22 32 o 3  30.64   8.13  1.78    0.93   1.78    0.93   1.78    0.93   30.64   8.13  30.64   8.13  0.00   0.00  
1 1 1 0  22 33 o 12 17.83   7.30  0.19    0.76   0.19    0.76   0.19    0.76   17.83   7.30  17.83   7.30  0.00   0.00  
1 1 1 0  22 34 o 6  25.04   7.99  1.12    0.83   1.12    0.83   1.12    0.83   25.04   7.99  25.04   7.99  0.00   0.00  
1 1 1 0  22 35 o 2  54.76   5.08  5.55    1.01   5.55    1.01   5.55    1.01   54.76   5.08  54.76   5.08  0.00   0.00  
1 1 1 0  22 36 o 10 22.18   8.89  0.42    1.10   0.42    1.10   0.42    1.10   22.18   8.89  22.18   8.89  0.00   0.00  
1 1 1 0  22 37 o 7  33.47   7.21  2.14    0.86   2.14    0.86   2.14    0.86   33.47   7.21  33.47   7.21  0.00   0.00  
1 1 1 0  22 38 o 1  16.61   6.88  0.12    0.69   0.12    0.69   0.12    0.69   16.61   6.88  16.61   6.88  0.00   0.00  
1 1 1 0  22 39 o 1  14.72   6.52  -0.25   0.70   -0.25   0.70   -0.25   0.70   14.72   6.52  14.72   6.52  0.00   0.00  
1 1 1 0  22 40 o 14 15.27   6.65  -0.14   0.70   -0.14   0.70   -0.14   0.70   15.27   6.65  15.27   6.65  0.00   0.00  
1 1 1 0  23 0  x 8  ?       ?     ?       ?      ?       ?      ?       ?      ?       ?     ?       ?     ?      ?     
1 1 1 0  23 1  o 4  60.43   3.19  6.72    0.71   6.72    0.71   6.72    0.71   60.43   3.19  60.43   3.19  0.00   0.00  
1 1 1 0  23 2  o 10 14.42   5.71  0.20    0.45   0.20    0.45   0.20    0.45   14.42   5.71  14.42   5.71  0.00   0.00  
1 1 1 0  23 3  o 2  16.58   5.31  0.49    0.37   0.49    0.37   0.49    0.37   16.58   5.31  16.58   5.31  0.00   0.00  
1 1 1 0  23 4  o 9  21.63   4.81  0.89    0.37   0.89    0.37   0.89    0.37   21.63   4.81  21.63   4.81  0.00   0.00  
1 1 1 0  23 5  o 1  14.57   5.37  0.30    0.38   0.30    0.38   0.30    0.38   14.57   5.37  14.57   5.37  0.00   0.00  
1 1 1 0  23 6  o 5  10.22   4.57  -0.16   0.35   -0.16   0.35   -0.16   0.35   10.22   4.57  10.22   4.57  0.00   0.00  
1 1 1 0  23 7  o 13 20.36   5.14  0.79    0.38   0.79    0.38   0.79    0.38   20.36   5.14  20.36   5.14  0.00   0.00  
1 1 1 0  23 8  o 11 35.74   3.24  2.36    0.42   2.36    0.42   2.36    0.42   35.74   3.24  35.74   3.24  0.00   0.00  
1 1 1 0  23 9  o 8  13.62   5.26  0.22    0.37   0.22    0.37   0.22    0.37   13.62   5.26  13.62   5.26  0.00   0.00  
1 1 1 0  23 10 o 18 63.62   2.58  7.44    0.60   7.44    0.60   7.44    0.60   63.62   2.58  63.62   2.58  0.00   0.00  
1 1 1 0  23 11 o 6  23.17   5.11  1.02    0.42   1.02    0.42   1.02    0.42   23.17   5.11  23.17   5.11  0.00   0.00  
1 1 1 0  23 12 o 15 74.02   2.63  10.07   0.71   10.07   0.71   10.07   0.71   74.02   2.63  74.02   2.63  0.00   0.00  
1 1 1 0  23 13 o 1  70.38   2.70  9.10    0.70   9.10    0.70   9.10    0.70   70.38   2.70  70.38   2.70  0.00   0.00  
1 1 1 0  23 14 o 13 11.82   5.14  -0.08   0.42   -0.08   0.42   -0.08   0.42   11.82   5.14  11.82   5.14  0.00   0.00  
1 1 1 0  23 15 o 10 18.38   6.95  0.44    0.64   0.44    0.64   0.44    0.64   18.38   6.95  18.38   6.95  0.00   0.00  
1 1 1 0  23 16 o 8  68.92   3.69  8.74    0.93   8.74    0.93   8.74    0.93   68.92   3.69  68.92   3.69  0.00   0.00  
1 1 1 0  23 17 o 4  17.78   6.26  0.51    0.51   0.51    0.51   0.51    0.51   17.78   6.26  17.78   6.26  0.00   0.00  
1 1 1 0  23 18 o 10 47.98   3.92  4.25    0.68   4.25    0.68   4.25    0.68   47.98   3.92  47.98   3.92  0.00   0.00  
1 1 1 0  23 19 o 19 37.03   5.07  2.56    0.67   2.56    0.67   2.56    0.67   37.03   5.07  37.03   5.07  0.00   0.00  
1 1 1 0  23 20 o 9  68.74   3.79  8.70    0.95   8.70    0.95   8.70    0.95   68.74   3.79  68.74   3.79  0.00   0.00  
1 1 1 0  23 21 o 18 37.09   5.97  2.59    0.78   2.59    0.78   2.59    0.78   37.09   5.97  37.09   5.97  0.00   0.00  
1 1 1 0  23 22 o 7  19.96   7.48  0.54    0.74   0.54    0.74   0.54    0.74   19.96   7.48  19.96   7.48  0.00   0.00  
1 1 1 0  23 23 o 3  21.41   7.04  0.80    0.64   0.80    0.64   0.80    0.64   21.41   7.04  21.41   7.04  0.00   0.00  
1 1 1 0  23 24 o 6  107.24  3.20  21.13   1.26   21.13   1.26   21.13   1.26   107.24  3.20  107.24  3.20  0.00   0.00  
1 1 1 0  23 25 o 4  43.34   5.09  3.50    0.79   3.50    0.79   3.50    0.79   43.34   5.09  43.34   5.09  0.00   0.00  
1 1 1 0  23 26 f 0  13.70   6.34  -0.64   0.75   -0.64   0.75   -0.64   0.75   13.70   6.34  13.70   6.34  0.00   0.00  
1 1 1 0  23 27 o 6  20.39   7.75  0.53    0.80   0.53    0.80   0.53    0.80   20.39   7.75  20.39   7.75  0.00   0.00  
1 1 1 0  23 28 o 10 17.30   7.28  0.05    0.79   0.05    0.79   0.05    0.79   17.30   7.28  17.30   7.28  0.00   0.00  
1 1 1 0  23 29 o 9  55.04   4.86  5.60    0.97   5.60    0.97   5.60    0.97   55.04   4.86  55.04   4.86  0.00   0.00  
1 1 1 0  23 30 o 15 93.50   3.97  16.08   1.36   16.08   1.36   16.08   1.36   93.50   3.97  93.50   3.97  0.00   0.00  
1 1 1 0  23 31 o 8  13.58   6.37  -0.84   0.80   -0.84   0.80   -0.84   0.80   13.58   6.37  13.58   6.37  0.00   0.00  
1 1 1 0  23 32 o 2  12.41   5.94  -1.07   0.77   -1.07   0.77   -1.07   0.77   12.41   5.94  12.41   5.94  0.00   0.00  
1 1 1 0  23 33 o 5  28.26   7.61  1.52    0.81   1.52    0.81   1.52    0.81   28.26   7.61  28.26   7.61  0.00   0.00  
1 1 1 0  23 34 o 7  29.59   7.73  1.67    0.85   1.67    0.85   1.67    0.85   29.59   7.73  29.59   7.73  0.00   0.00  
1 1 1 0  23 35 o 3  20.63   8.57  0.17    1.07   0.17    1.07   0.17    1.07   20.63   8.57  20.63   8.57  0.00   0.00  
1 1 1 0  23 36 o 17 16.08   6.96  -0.11   0.75   -0.11   0.75   -0.11   0.75   16.08   6.96  16.08   6.96  0.00   0.00  
1 1 1 0  23 37 o 5  25.28   7.43  1.19    0.74   1.19    0.74   1.19    0.74   25.28   7.43  25.28   7.43  0.00   0.00  
1 1 1 0  23 38 o 3  16.58   6.90  0.10    0.69   0.10    0.69   0.10    0.69   16.58   6.90  16.58   6.90  0.00   0.00  
1 1 1 0  23 39 o 18 18.76   7.28  0.40    0.72   0.40    0.72   0.40    0.72   18.76   7.28  18.76   7.28  0.00   0.00  
1 1 1 0  24 0  o 13 27.70   5.89  1.46    0.58   1.46    0.58   1.46    0.58   27.70   5.89  27.70   5.89  0.00   0.00  
1 1 1 0  24 1  o 8  115.31  2.22  24.41   0.94   24.41   0.94   24.41   0.94   115.31  2.22  115.31  2.22  0.00   0.00  
1 1 1 0  24 2  o 17 19.43   6.09  0.68    0.48   0.68    0.48   0.68    0.48   19.43   6.09  19.43   6.09  0.00   0.00  
1 1 1 0  24 3  o 6  35.25   4.21  2.31    0.53   2.31    0.53   2.31    0.53   35.25   4.21  35.25   4.21  0.00   0.00  
1 1 1 0  24 4  o 2  13.38   5.56  0.07    0.45   0.07    0.45   0.07    0.45   13.38   5.56  13.38   5.56  0.00   0.00  
1 1 1 0  24 5  o 2  50.18   3.31  4.64    0.61   4.64    0.61   4.64    0.61   50.18   3.31  50.18   3.31  0.00   0.00  
1 1 1 0  24 6  o 13 9.81    4.65  -0.55   0.45   -0.55   0.45   -0.55   0.45   9.81    4.65  9.81    4.65  0.00   0.00  
1 1 1 0  24 7  o 7  33.60   4.48  2.11    0.54   2.11    0.54   2.11    0.54   33.60   4.48  33.60   4.48  0.00   0.00  
1 1 1 0  24 8  o 6  28.58   4.57  1.54    0.46   1.54    0.46   1.54    0.46   28.58   4.57  28.58   4.57  0.00   0.00  
1 1 1 0  24 9  o 6  28.56   4.60  1.54    0.47   1.54    0.47   1.54    0.47   28.56   4.60  28.56   4.60  0.00   0.00  
1 1 1 0  24 10 o 18 121.75  2.53  27.21   1.13   27.21   1.13   27.21   1.13   121.75  2.53  121.75  2.53  0.00   0.00  
1 1 1 0  24 11 o 4  160.85  2.66  47.49   1.57   47.49   1.57   47.49   1.57   160.85  2.66  160.85  2.66  0.00   0.00  
1 1 1 0  24 12 o 2  24.61   5.46  1.16    0.48   1.16    0.48   1.16    0.48   24.61   5.46  24.61   5.46  0.00   0.00  
1 1 1 0  24 13 o 10 88.43   3.74  14.38   1.21   14.38   1.21   14.38   1.21   88.43   3.74  88.43   3.74  0.00   0.00  
1 1 1 0  24 14 f 0  39.25   6.89  2.91    0.96   2.91    0.96   2.91    0.96   39.25   6.89  39.25   6.89  0.00   0.00  
1 1 1 0  24 15 o 10 125.03  3.50  28.72   1.61   28.72   1.61   28.72   1.61   125.03  3.50  125.03  3.50  0.00   0.00  
1 1 1 0  24 16 f 0  124.42  3.05  28.41   1.40   28.41   1.40   28.41   1.40   124.42  3.05  124.42  3.05  0.00   0.00  
1 1 1 0  24 17 o 3  51.79   4.11  4.95    0.78   4.95    0.78   4.95    0.78   51.79   4.11  51.79   4.11  0.00   0.00  
1 1 1 0  24 18 o 16 20.59   6.74  0.75    0.59   0.75    0.59   0.75    0.59   20.59   6.74  20.59   6.74  0.00   0.00  
1 1 1 0  24 19 o 7  41.14   4.51  3.14    0.67   3.14    0.67   3.14    0.67   41.14   4.51  41.14   4.51  0.00   0.00  
1 1 1 0  24 20 o 16 82.98   3.10  12.66   0.94   12.66   0.94   12.66   0.94   82.98   3.10  82.98   3.10  0.00   0.00  
1 1 1 0  24 21 o 10 131.94  3.00  31.95   1.45   31.95   1.45   31.95   1.45   131.94  3.00  131.94  3.00  0.00   0.00  
1 1 1 0  24 22 o 16 43.72   4.65  3.55    0.74   3.55    0.74   3.55    0.74   43.72   4.65  43.72   4.65  0.00   0.00  
1 1 1 0  24 23 o 14 110.91  3.56  22.60   1.45   22.60   1.45   22.60   1.45   110.91  3.56  110.91  3.56  0.00   0.00  
1 1 1 0  24 24 o 6  142.79  3.67  37.45   1.92   37.45   1.92   37.45   1.92   142.79  3.67  142.79  3.67  0.00   0.00  
1 1 1 0  24 25 o 2  84.16   3.95  13.03   1.22   13.03   1.22   13.03   1.22   84.16   3.95  84.16   3.95  0.00   0.00  
1 1 1 0  24 26 o 1  27.95   7.34  1.49    0.76   1.49    0.76   1.49    0.76   27.95   7.34  27.95   7.34  0.00   0.00  
1 1 1 0  24 27 o 11 20.81   7.68  0.62    0.78   0.62    0.78   0.62    0.78   20.81   7.68  20.81   7.68  0.00   0.00  
1 1 1 0  24 28 o 17 17.99   7.41  0.17    0.79   0.17    0.79   0.17    0.79   17.99   7.41  17.99   7.41  0.00   0.00  
1 1 1 0  24 29 o 6  18.85   7.55  0.30    0.79   0.30    0.79   0.30    0.79   18.85   7.55  18.85   7.55  0.00   0.00  
1 1 1 0  24 30 o 16 27.55   7.76  1.43    0.82   1.43    0.82   1.43    0.82   27.55   7.76  27.55   7.76  0.00   0.00  
1 1 1 0  24 31 o 6  48.05   5.38  4.29    0.93   4.29    0.93   4.29    0.93   48.05   5.38  48.05   5.38  0.00   0.00  
1 1 1 0  24 32 o 9  48.82   5.22  4.43    0.92   4.43    0.92   4.43    0.92   48.82   5.22  48.82   5.22  0.00   0.00  
1 1 1 0  24 33 o 8  62.90   4.61  7.30    1.06   7.30    1.06   7.30    1.06   62.90   4.61  62.90   4.61  0.00   0.00  
1 1 1 0  24 34 o 6  43.51   7.69  3.58    1.18   3.58    1.18   3.58    1.18   43.51   7.69  43.51   7.69  0.00   0.00  
1 1 1 0  24 35 o 2  27.55   7.42  1.44    0.77   1.44    0.77   1.44    0.77   27.55   7.42  27.55   7.42  0.00   0.00  
1 1 1 0  24 36 o 1  21.00   7.31  0.72    0.69   0.72    0.69   0.72    0.69   21.00   7.31  21.00   7.31  0.00   0.00  
1 1 1 0  24 37 o 2  10.48   5.18  -1.67   0.73   -1.67   0.73   -1.67   0.73   10.48   5.18  10.48   5.18  0.00   0.00  
1 1 1 0  24 38 o 2  16.90   6.98  0.14    0.70   0.14    0.70   0.14    0.70   16.90   6.98  16.90   6.98  0.00   0.00  
1 1 1 0  25 0  x 18 ?       ?     ?       ?      ?       ?      ?       ?      ?       ?     ?       ?     ?      ?     
1 1 1 0  25 1  o 17 109.63  2.28  22.06   0.92   22.06   0.92   22.06   0.92   109.63  2.28  109.63  2.28  0.00   0.00  
1 1 1 0  25 2  o 11 26.43   4.37  1.32    0.41   1.32    0.41   1.32    0.41   26.43   4.37  26.43   4.37  0.00   0.00  
1 1 1 0  25 3  o 9  83.13   2.41  12.70   0.73   12.70   0.73   12.70   0.73   83.13   2.41  83.13   2.41  0.00   0.00  
1 1 1 0  25 4  o 6  11.13   4.83  -0.07   0.37   -0.07   0.37   -0.07   0.37   11.13   4.83  11.13   4.83  0.00   0.00  
1 1 1 0  25 5  o 10 37.55   3.23  2.61    0.44   2.61    0.44   2.61    0.44   37.55   3.23  37.55   3.23  0.00   0.00  
1 1 1 0  25 6  o 4  18.84   5.31  0.67    0.38   0.67    0.38   0.67    0.38   18.84   5.31  18.84   5.31  0.00   0.00  
1 1 1 0  25 7  o 2  131.67  2.37  31.83   1.15   31.83   1.15   31.83   1.15   131.67  2.37  131.67  2.37  0.00   0.00  
1 1 1 0  25 8  o 13 194.75  2.66  69.63   1.90   69.63   1.90   69.63   1.90   194.75  2.66  194.75  2.66  0.00   0.00  
1 1 1 0  25 9  o 13 87.26   2.49  13.99   0.80   13.99   0.80   13.99   0.80   87.26   2.49  87.26   2.49  0.00   0.00  
1 1 1 0  25 10 o 8  68.69   3.25  8.68    0.82   8.68    0.82   8.68    0.82   68.69   3.25  68.69   3.25  0.00   0.00  
1 1 1 0  25 11 o 8  64.07   4.07  7.57    0.95   7.57    0.95   7.57    0.95   64.07   4.07  64.07   4.07  0.00   0.00  
1 1 1 0  25 12 o 6  20.15   7.38  0.59    0.71   0.59    0.71   0.59    0.71   20.15   7.38  20.15   7.38  0.00   0.00  
1 1 1 0  25 13 o 1  31.08   4.50  1.81    0.50   1.81    0.50   1.81    0.50   31.08   4.50  31.08   4.50  0.00   0.00  
1 1 1 0  25 14 o 5  26.43   5.43  1.33    0.51   1.33    0.51   1.33    0.51   26.43   5.43  26.43   5.43  0.00   0.00  
1 1 1 0  25 15 o 17 74.15   3.54  10.11   0.96   10.11   0.96   10.11   0.96   74.15   3.54  74.15   3.54  0.00   0.00  
1 1 1 0  25 16 o 17 38.87   4.34  2.81    0.61   2.81    0.61   2.81    0.61   38.87   4.34  38.87   4.34  0.00   0.00  
1 1 1 0  25 17 o 8  37.84   4.38  2.66    0.60   2.66    0.60   2.66    0.60   37.84   4.38  37.84   4.38  0.00   0.00  
1 1 1 0  25 18 o 10 30.34   5.31  1.74    0.57   1.74    0.57   1.74    0.57   30.34   5.31  30.34   5.31  0.00   0.00  
1 1 1 0  25 19 o 17 38.59   4.54  2.77    0.63   2.77    0.63   2.77    0.63   38.59   4.54  38.59   4.54  0.00   0.00  
1 1 1 0  25 20 o 18 15.99   6.35  0.24    0.56   0.24    0.56   0.24    0.56   15.99   6.35  15.99   6.35  0.00   0.00  
1 1 1 0  25 21 o 8  87.91   3.21  14.20   1.03   14.20   1.03   14.20   1.03   87.91   3.21  87.91   3.21  0.00   0.00  
1 1 1 0  25 22 o 6  94.73   3.24  16.49   1.12   16.49   1.12   16.49   1.12   94.73   3.24  94.73   3.24  0.00   0.00  
1 1 1 0  25 23 o 5  17.78   7.11  0.27    0.70   0.27    0.70   0.27    0.70   17.78   7.11  17.78   7.11  0.00   0.00  
1 1 1 0  25 24 o 18 69.41   5.37  8.90    1.36   8.90    1.36   8.90    1.36   69.41   5.37  69.41   5.37  0.00   0.00  
1 1 1 0  25 25 o 2  82.36   3.69  12.48   1.11   12.48   1.11   12.48   1.11   82.36   3.69  82.36   3.69  0.00   0.00  
1 1 1 0  25 26 o 14 30.12   7.26  1.73    0.79   1.73    0.79   1.73    0.79   30.12   7.26  30.12   7.26  0.00   0.00  
1 1 1 0  25 27 o 6  44.73   5.33  3.72    0.86   3.72    0.86   3.72    0.86   44.73   5.33  44.73   5.33  0.00   0.00  
1 1 1 0  25 28 o 7  41.62   6.34  3.25    0.94   3.25    0.94   3.25    0.94   41.62   6.34  41.62   6.34  0.00   0.00  
1 1 1 0  25 29 o 6  91.29   4.61  15.34   1.54   15.34   1.54   15.34   1.54   91.29   4.61  91.29   4.61  0.00   0.00  
1 1 1 0  25 30 o 15 49.83   5.45  4.61    0.98   4.61    0.98   4.61    0.98   49.83   5.45  49.83   5.45  0.00   0.00  
1 1 1 0  25 31 o 15 39.58   6.07  2.94    0.85   2.94    0.85   2.94    0.85   39.58   6.07  39.58   6.07  0.00   0.00  
1 1 1 0  25 32 o 7  30.11   8.93  1.68    1.06   1.68    1.06   1.68    1.06   30.11   8.93  30.11   8.93  0.00   0.00  
1 1 1 0  25 33 o 1  30.04   7.93  1.72    0.89   1.72    0.89   1.72    0.89   30.04   7.93  30.04   7.93  0.00   0.00  
1 1 1 0  25 34 f 0  36.80   6.31  2.56    0.82   2.56    0.82   2.56    0.82   36.80   6.31  36.80   6.31  0.00   0.00  
1 1 1 0  25 35 o 9  18.81   7.27  0.41    0.71   0.41    0.71   0.41    0.71   18.81   7.27  18.81   7.27  0.00   0.00  
1 1 1 0  25 36 o 11 17.92   7.21  0.26    0.73   0.26    0.73   0.26    0.73   17.92   7.21  17.92   7.21  0.00   0.00  
1 1 1 0  26 0  o 17 82.43   3.41  12.49   1.03   12.49   1.03   12.49   1.03   82.43   3.41  82.43   3.41  0.00   0.00  
1 1 1 0  26 1  o 4  17.09   5.66  0.51    0.41   0.51    0.41   0.51    0.41   17.09   5.66  17.09   5.66  0.00   0.00  
1 1 1 0  26 2  o 6  15.68   5.55  0.39    0.40   0.39    0.40   0.39    0.40   15.68   5.55  15.68   5.55  0.00   0.00  
1 1 1 0  26 3  o 8  35.68   3.53  2.36    0.46   2.36    0.46   2.36    0.46   35.68   3.53  35.68   3.53  0.00   0.00  
1 1 1 0  26 4  o 8  13.19   5.32  0.13    0.40   0.13    0.40   0.13    0.40   13.19   5.32  13.19   5.32  0.00   0.00  
1 1 1 0  26 5  o 8  10.07   4.61  -0.28   0.38   -0.28   0.38   -0.28   0.38   10.07   4.61  10.07   4.61  0.00   0.00  
1 1 1 0  26 6  o 17 18.92   5.48  0.67    0.40   0.67    0.40   0.67    0.40   18.92   5.48  18.92   5.48  0.00   0.00  
1 1 1 0  26 7  o 6  61.73   2.70  7.01    0.61   7.01    0.61   7.01    0.61   61.73   2.70  61.73   2.70  0.00   0.00  
1 1 1 0  26 8  o 11 31.87   4.84  1.91    0.55   1.91    0.55   1.91    0.55   31.87   4.84  31.87   4.84  0.00   0.00  
1 1 1 0  26 9  o 6  23.56   6.33  1.05    0.56   1.05    0.56   1.05    0.56   23.56   6.33  23.56   6.33  0.00   0.00  
1 1 1 0  26 10 o 1  10.15   4.78  -0.50   0.46   -0.50   0.46   -0.50   0.46   10.15   4.78  10.15   4.78  0.00   0.00  
1 1 1 0  26 11 o 4  27.42   4.72  1.42    0.46   1.42    0.46   1.42    0.46   27.42   4.72  27.42   4.72  0.00   0.00  
1 1 1 0  26 12 o 10 13.21   5.56  0.03    0.46   0.03    0.46   0.03    0.46   13.21   5.56  13.21   5.56  0.00   0.00  
1 1 1 0  26 13 o 19 19.01   6.11  0.64    0.48   0.64    0.48   0.64    0.48   19.01   6.11  19.01   6.11  0.00   0.00  
1 1 1 0  26 14 o 3  17.03   6.24  0.42    0.51   0.42    0.51   0.42    0.51   17.03   6.24  17.03   6.24  0.00   0.00  
1 1 1 0  26 15 o 6  11.14   5.13  -0.39   0.49   -0.39   0.49   -0.39   0.49   11.14   5.13  11.14   5.13  0.00   0.00  
1 1 1 0  26 16 o 12 32.70   5.05  2.01    0.59   2.01    0.59   2.01    0.59   32.70   5.05  32.70   5.05  0.00   0.00  
1 1 1 0  26 17 o 5  28.31   5.70  1.52    0.57   1.52    0.57   1.52    0.57   28.31   5.70  28.31   5.70  0.00   0.00  
1 1 1 0  26 18 o 2  115.98  2.88  24.69   1.23   24.69   1.23   24.69   1.23   115.98  2.88  115.98  2.88  0.00   0.00  
1 1 1 0  26 19 o 18 30.93   5.99  1.82    0.66   1.82    0.66   1.82    0.66   30.93   5.99  30.93   5.99  0.00   0.00  
1 1 1 0  26 20 o 8  101.12  3.05  18.79   1.13   18.79   1.13   18.79   1.13   101.12  3.05  101.12  3.05  0.00   0.00  
1 1 1 0  26 21 o 7  23.64   7.27  1.02    0.69   1.02    0.69   1.02    0.69   23.64   7.27  23.64   7.27  0.00   0.00  
1 1 1 0  26 22 o 12 67.78   4.22  8.47    1.04   8.47    1.04   8.47    1.04   67.78   4.22  67.78   4.22  0.00   0.00  
1 1 1 0  26 23 o 6  31.43   6.79  1.88    0.76   1.88    0.76   1.88    0.76   31.43   6.79  31.43   6.79  0.00   0.00  
1 1 1 0  26 24 o 18 64.33   4.08  7.63    0.96   7.63    0.96   7.63    0.96   64.33   4.08  64.33   4.08  0.00   0.00  
1 1 1 0  26 25 o 7  20.55   7.74  0.56    0.80   0.56    0.80   0.56    0.80   20.55   7.74  20.55   7.74  0.00   0.00  
1 1 1 0  26 26 o 13 22.01   7.86  0.75    0.80   0.75    0.80   0.75    0.80   22.01   7.86  22.01   7.86  0.00   0.00  
1 1 1 0  26 27 o 11 10.96   5.38  -1.54   0.75   -1.54   0.75   -1.54   0.75   10.96   5.38  10.96   5.38  0.00   0.00  
1 1 1 0  26 28 o 17 59.86   4.63  6.62    1.01   6.62    1.01   6.62    1.01   59.86   4.63  59.86   4.63  0.00   0.00  
1 1 1 0  26 29 o 6  11.91   5.73  -1.10   0.73   -1.10   0.73   -1.10   0.73   11.91   5.73  11.91   5.73  0.00   0.00  
1 1 1 0  26 30 o 3  21.86   7.95  0.71    0.82   0.71    0.82   0.71    0.82   21.86   7.95  21.86   7.95  0.00   0.00  
1 1 1 0  26 31 o 4  32.75   9.01  2.03    1.12   2.03    1.12   2.03    1.12   32.75   9.01  32.75   9.01  0.00   0.00  
1 1 1 0  26 32 o 17 27.36   7.61  1.41    0.79   1.41    0.79   1.41    0.79   27.36   7.61  27.36   7.61  0.00   0.00  
1 1 1 0  26 33 o 4  15.39   6.71  -0.15   0.71   -0.15   0.71   -0.15   0.71   15.39   6.71  15.39   6.71  0.00   0.00  
1 1 1 0  26 34 o 3  24.36   7.55  1.08    0.74   1.08    0.74   1.08    0.74   24.36   7.55  24.36   7.55  0.00   0.00  
1 1 1 0  26 35 o 19 13.53   6.20  -0.50   0.69   -0.50   0.69   -0.50   0.69   13.53   6.20  13.53   6.20  0.00   0.00  
1 1 1 0  27 0  x 8  ?       ?     ?       ?      ?       ?      ?       ?      ?       ?     ?       ?     ?      ?     
1 1 1 0  27 1  o 17 73.73   2.66  9.99    0.72   9.99    0.72   9.99    0.72   73.73   2.66  73.73   2.66  0.00   0.00  
1 1 1 0  27 2  o 18 20.80   5.89  0.81    0.47   0.81    0.47   0.81    0.47   20.80   5.89  20.80   5.89  0.00   0.00  
1 1 1 0  27 3  o 2  11.68   5.15  -0.14   0.43   -0.14   0.43   -0.14   0.43   11.68   5.15  11.68   5.15  0.00   0.00  
1 1 1 0  27 4  o 13 77.63   2.65  11.07   0.75   11.07   0.75   11.07   0.75   77.63   2.65  77.63   2.65  0.00   0.00  
1 1 1 0  27 5  o 1  85.76   2.95  13.52   0.93   13.52   0.93   13.52   0.93   85.76   2.95  85.76   2.95  0.00   0.00  
1 1 1 0  27 6  f 0  21.86   6.21  0.90    0.52   0.90    0.52   0.90    0.52   21.86   6.21  21.86   6.21  0.00   0.00  
1 1 1 0  27 7  o 18 16.20   6.11  0.35    0.49   0.35    0.49   0.35    0.49   16.20   6.11  16.20   6.11  0.00   0.00  
1 1 1 0  27 8  o 4  16.88   5.94  0.46    0.46   0.46    0.46   0.46    0.46   16.88   5.94  16.88   5.94  0.00   0.00  
1 1 1 0  27 9  o 3  28.01   4.75  1.48    0.47   1.48    0.47   1.48    0.47   28.01   4.75  28.01   4.75  0.00   0.00  
1 1 1 0  27 10 o 17 14.11   5.63  0.18    0.44   0.18    0.44   0.18    0.44   14.11   5.63  14.11   5.63  0.00   0.00  
1 1 1 0  27 11 o 7  29.28   4.84  1.62    0.50   1.62    0.50   1.62    0.50   29.28   4.84  29.28   4.84  0.00   0.00  
1 1 1 0  27 12 o 12 10.68   4.94  -0.38   0.45   -0.38   0.45   -0.38   0.45   10.68   4.94  10.68   4.94  0.00   0.00  
1 1 1 0  27 13 o 9  15.23   5.89  0.27    0.47   0.27    0.47   0.27    0.47   15.23   5.89  15.23   5.89  0.00   0.00  
1 1 1 0  27 14 o 1  13.14   5.64  -0.04   0.49   -0.04   0.49   -0.04   0.49   13.14   5.64  13.14   5.64  0.00   0.00  
1 1 1 0  27 15 o 9  20.39   6.45  0.75    0.54   0.75    0.54   0.75    0.54   20.39   6.45  20.39   6.45  0.00   0.00  
1 1 1 0  27 16 o 10 73.96   3.17  10.06   0.86   10.06   0.86   10.06   0.86   73.96   3.17  73.96   3.17  0.00   0.00  
1 1 1 0  27 17 o 2  37.34   4.74  2.60    0.64   2.60    0.64   2.60    0.64   37.34   4.74  37.34   4.74  0.00   0.00  
1 1 1 0  27 18 o 16 44.86   4.38  3.73    0.71   3.73    0.71   3.73    0.71   44.86   4.38  44.86   4.38  0.00   0.00  
1 1 1 0  27 19 o 11 9.99    4.87  -1.06   0.58   -1.06   0.58   -1.06   0.58   9.99    4.87  9.99    4.87  0.00   0.00  
1 1 1 0  27 20 o 2  36.28   5.81  2.48    0.75   2.48    0.75   2.48    0.75   36.28   5.81  36.28   5.81  0.00   0.00  
1 1 1 0  27 21 o 15 18.25   7.08  0.38    0.68   0.38    0.68   0.38    0.68   18.25   7.08  18.25   7.08  0.00   0.00  
1 1 1 0  27 22 o 10 18.18   7.04  0.38    0.67   0.38    0.67   0.38    0.67   18.18   7.04  18.18   7.04  0.00   0.00  
1 1 1 0  27 23 o 9  39.41   5.73  2.91    0.80   2.91    0.80   2.91    0.80   39.41   5.73  39.41   5.73  0.00   0.00  
1 1 1 0  27 24 o 7  21.85   7.51  0.79    0.73   0.79    0.73   0.79    0.73   21.85   7.51  21.85   7.51  0.00   0.00  
1 1 1 0  27 25 o 9  25.40   7.34  1.21    0.72   1.21    0.72   1.21    0.72   25.40   7.34  25.40   7.34  0.00   0.00  
1 1 1 0  27 26 o 7  24.61   7.87  1.08    0.80   1.08    0.80   1.08    0.80   24.61   7.87  24.61   7.87  0.00   0.00  
1 1 1 0  27 27 o 17 20.89   7.75  0.61    0.79   0.61    0.79   0.61    0.79   20.89   7.75  20.89   7.75  0.00   0.00  
1 1 1 0  27 28 o 2  25.60   8.04  1.19    0.84   1.19    0.84   1.19    0.84   25.60   8.04  25.60   8.04  0.00   0.00  
1 1 1 0  27 29 o 15 39.90   8.99  3.04    1.28   3.04    1.28   3.04    1.28   39.90   8.99  39.90   8.99  0.00   0.00  
1 1 1 0  27 30 o 17 16.61   7.32  -0.27   0.87   -0.27   0.87   -0.27   0.87   16.61   7.32  16.61   7.32  0.00   0.00  
1 1 1 0  27 31 o 16 27.60   7.43  1.45    0.77   1.45    0.77   1.45    0.77   27.60   7.43  27.60   7.43  0.00   0.00  
1 1 1 0  27 32 o 10 18.86   7.15  0.46    0.68   0.46    0.68   0.46    0.68   18.86   7.15  18.86   7.15  0.00   0.00  
1 1 1 0  27 33 o 12 12.21   5.78  -0.83   0.69   -0.83   0.69   -0.83   0.69   12.21   5.78  12.21   5.78  0.00   0.00  
1 1 1 0  27 34 o 2  12.19   5.78  -0.87   0.70   -0.87   0.70   -0.87   0.70   12.19   5.78  12.19   5.78  0.00   0.00  
1 1 1 0  28 0  o 18 47.09   4.91  4.12    0.84   4.12    0.84   4.12    0.84   47.09   4.91  47.09   4.91  0.00   0.00  
1 1 1 0  28 1  o 13 9.93    4.76  -0.70   0.49   -0.70   0.49   -0.70   0.49   9.93    4.76  9.93    4.76  0.00   0.00  
1 1 1 0  28 2  o 6  115.59  2.87  24.53   1.22   24.53   1.22   24.53   1.22   115.59  2.87  115.59  2.87  0.00   0.00  
1 1 1 0  28 3  o 15 75.20   3.21  10.40   0.88   10.40   0.88   10.40   0.88   75.20   3.21  75.20   3.21  0.00   0.00  
1 1 1 0  28 4  o 2  14.43   5.94  0.11    0.51   0.11    0.51   0.11    0.51   14.43   5.94  14.43   5.94  0.00   0.00  
1 1 1 0  28 5  o 1  33.07   4.29  2.04    0.51   2.04    0.51   2.04    0.51   33.07   4.29  33.07   4.29  0.00   0.00  
1 1 1 0  28 6  o 6  10.91   4.94  -0.25   0.43   -0.25   0.43   -0.25   0.43   10.91   4.94  10.91   4.94  0.00   0.00  
1 1 1 0  28 7  o 4  19.05   5.93  0.66    0.46   0.66    0.46   0.66    0.46   19.05   5.93  19.05   5.93  0.00   0.00  
1 1 1 0  28 8  o 13 88.27   2.68  14.32   0.87   14.32   0.87   14.32   0.87   88.27   2.68  88.27   2.68  0.00   0.00  
1 1 1 0  28 9  o 3  72.65   2.83  9.70    0.75   9.70    0.75   9.70    0.75   72.65   2.83  72.65   2.83  0.00   0.00  
1 1 1 0  28 10 o 15 68.87   3.17  8.73    0.80   8.73    0.80   8.73    0.80   68.87   3.17  68.87   3.17  0.00   0.00  
1 1 1 0  28 11 o 9  19.87   6.40  0.70    0.53   0.70    0.53   0.70    0.53   19.87   6.40  19.87   6.40  0.00   0.00  
1 1 1 0  28 12 o 9  30.54   5.02  1.76    0.54   1.76    0.54   1.76    0.54   30.54   5.02  30.54   5.02  0.00   0.00  
1 1 1 0  28 13 o 8  26.39   5.75  1.33    0.54   1.33    0.54   1.33    0.54   26.39   5.75  26.39   5.75  0.00   0.00  
1 1 1 0  28 14 o 17 13.00   5.66  -0.10   0.51   -0.10   0.51   -0.10   0.51   13.00   5.66  13.00   5.66  0.00   0.00  
1 1 1 0  28 15 f 0  11.94   5.44  -0.35   0.53   -0.35   0.53   -0.35   0.53   11.94   5.44  11.94   5.44  0.00   0.00  
1 1 1 0  28 16 o 4  40.50   4.46  3.05    0.65   3.05    0.65   3.05    0.65   40.50   4.46  40.50   4.46  0.00   0.00  
1 1 1 0  28 17 o 10 65.03   3.48  7.79    0.83   7.79    0.83   7.79    0.83   65.03   3.48  65.03   3.48  0.00   0.00  
1 1 1 0  28 18 o 15 46.08   4.84  3.94    0.81   3.94    0.81   3.94    0.81   46.08   4.84  46.08   4.84  0.00   0.00  
1 1 1 0  28 19 f 0  16.98   6.72  0.28    0.62   0.28    0.62   0.28    0.62   16.98   6.72  16.98   6.72  0.00   0.00  
1 1 1 0  28 20 o 17 24.53   7.16  1.12    0.69   1.12    0.69   1.12    0.69   24.53   7.16  24.53   7.16  0.00   0.00  
1 1 1 0  28 21 o 17 82.32   3.48  12.46   1.05   12.46   1.05   12.46   1.05   82.32   3.48  82.32   3.48  0.00   0.00  
1 1 1 0  28 22 o 17 47.48   4.56  4.18    0.79   4.18    0.79   4.18    0.79   47.48   4.56  47.48   4.56  0.00   0.00  
1 1 1 0  28 23 o 17 38.00   5.65  2.71    0.76   2.71    0.76   2.71    0.76   38.00   5.65  38.00   5.65  0.00   0.00  
1 1 1 0  28 24 o 3  23.99   7.81  1.02    0.79   1.02    0.79   1.02    0.79   23.99   7.81  23.99   7.81  0.00   0.00  
1 1 1 0  28 25 o 14 51.51   5.23  4.92    0.98   4.92    0.98   4.92    0.98   51.51   5.23  51.51   5.23  0.00   0.00  
1 1 1 0  28 26 o 16 104.54  4.27  20.10   1.63   20.10   1.63   20.10   1.63   104.54  4.27  104.54  4.27  0.00   0.00  
1 1 1 0  28 27 o 15 39.66   7.29  2.98    1.02   2.98    1.02   2.98    1.02   39.66   7.29  39.66   7.29  0.00   0.00  
1 1 1 0  28 28 o 19 41.05   7.59  3.19    1.10   3.19    1.10   3.19    1.10   41.05   7.59  41.05   7.59  0.00   0.00  
1 1 1 0  28 29 o 7  28.93   7.83  1.59    0.85   1.59    0.85   1.59    0.85   28.93   7.83  28.93   7.83  0.00   0.00  
1 1 1 0  28 30 o 2  22.68   7.62  0.88    0.75   0.88    0.75   0.88    0.75   22.68   7.62  22.68   7.62  0.00   0.00  
1 1 1 0  28 31 o 10 24.76   7.36  1.14    0.72   1.14    0.72   1.14    0.72   24.76   7.36  24.76   7.36  0.00   0.00  
1 1 1 0  28 32 o 18 14.66   6.54  -0.31   0.72   -0.31   0.72   -0.31   0.72   14.66   6.54  14.66   6.54  0.00   0.00  
1 1 1 0  29 0  x 7  ?       ?     ?       ?      ?       ?      ?       ?      ?       ?     ?       ?     ?      ?     
1 1 1 0  29 1  f 0  154.71  2.99  43.94   1.70   43.94   1.70   43.94   1.70   154.71  2.99  154.71  2.99  0.00   0.00  
1 1 1 0  29 2  o 4  138.86  2.95  35.40   1.50   35.40   1.50   35.40   1.50   138.86  2.95  138.86  2.95  0.00   0.00  
1 1 1 0  29 3  o 19 17.30   6.54  0.39    0.57   0.39    0.57   0.39    0.57   17.30   6.54  17.30   6.54  0.00   0.00  
1 1 1 0  29 4  o 10 20.35   6.57  0.74    0.56   0.74    0.56   0.74    0.56   20.35   6.57  20.35   6.57  0.00   0.00  
1 1 1 0  29 5  o 2  19.62   6.33  0.68    0.52   0.68    0.52   0.68    0.52   19.62   6.33  19.62   6.33  0.00   0.00  
1 1 1 0  29 6  o 14 22.32   6.04  0.94    0.51   0.94    0.51   0.94    0.51   22.32   6.04  22.32   6.04  0.00   0.00  
1 1 1 0  29 7  o 15 67.06   3.01  8.27    0.74   8.27    0.74   8.27    0.74   67.06   3.01  67.06   3.01  0.00   0.00  
1 1 1 0  29 8  o 7  12.29   5.45  -0.18   0.49   -0.18   0.49   -0.18   0.49   12.29   5.45  12.29   5.45  0.00   0.00  
1 1 1 0  29 9  o 18 13.84   5.80  0.05    0.49   0.05    0.49   0.05    0.49   13.84   5.80  13.84   5.80  0.00   0.00  
1 1 1 0  29 10 o 18 111.14  2.72  22.67   1.11   22.67   1.11   22.67   1.11   111.14  2.72  111.14  2.72  0.00   0.00  
1 1 1 0  29 11 o 8  20.66   6.41  0.78    0.54   0.78    0.54   0.78    0.54   20.66   6.41  20.66   6.41  0.00   0.00  
1 1 1 0  29 12 o 17 28.63   5.50  1.56    0.56   1.56    0.56   1.56    0.56   28.63   5.50  28.63   5.50  0.00   0.00  
1 1 1 0  29 13 o 16 17.67   6.38  0.47    0.53   0.47    0.53   0.47    0.53   17.67   6.38  17.67   6.38  0.00   0.00  
1 1 1 0  29 14 o 13 37.18   4.78  2.58    0.64   2.58    0.64   2.58    0.64   37.18   4.78  37.18   4.78  0.00   0.00  
1 1 1 0  29 15 o 11 11.69   5.47  -0.59   0.58   -0.59   0.58   -0.59   0.58   11.69   5.47  11.69   5.47  0.00   0.00  
1 1 1 0  29 16 o 11 18.56   6.86  0.49    0.62   0.49    0.62   0.49    0.62   18.56   6.86  18.56   6.86  0.00   0.00  
1 1 1 0  29 17 o 2  12.95   5.89  -0.39   0.61   -0.39   0.61   -0.39   0.61   12.95   5.89  12.95   5.89  0.00   0.00  
1 1 1 0  29 18 o 6  44.20   4.45  3.62    0.71   3.62    0.71   3.62    0.71   44.20   4.45  44.20   4.45  0.00   0.00  
1 1 1 0  29 19 o 13 35.51   5.56  2.37    0.70   2.37    0.70   2.37    0.70   35.51   5.56  35.51   5.56  0.00   0.00  
1 1 1 0  29 20 o 6  39.29   5.50  2.89    0.77   2.89    0.77   2.89    0.77   39.29   5.50  39.29   5.50  0.00   0.00  
1 1 1 0  29 21 o 3  24.04   7.49  1.05    0.73   1.05    0.73   1.05    0.73   24.04   7.49  24.04   7.49  0.00   0.00  
1 1 1 0  29 22 o 18 34.03   6.36  2.19    0.76   2.19    0.76   2.19    0.76   34.03   6.36  34.03   6.36  0.00   0.00  
1 1 1 0  29 23 o 16 73.81   4.36  10.03   1.18   10.03   1.18   10.03   1.18   73.81   4.36  73.81   4.36  0.00   0.00  
1 1 1 0  29 24 o 19 14.28   6.59  -0.67   0.81   -0.67   0.81   -0.67   0.81   14.28   6.59  14.28   6.59  0.00   0.00  
1 1 1 0  29 25 o 7  30.73   7.40  1.80    0.82   1.80    0.82   1.80    0.82   30.73   7.40  30.73   7.40  0.00   0.00  
1 1 1 0  29 26 o 19 77.32   5.11  11.02   1.44   11.02   1.44   11.02   1.44   77.32   5.11  77.32   5.11  0.00   0.00  
1 1 1 0  29 27 o 11 18.61   7.45  0.30    0.77   0.30    0.77   0.30    0.77   18.61   7.45  18.61   7.45  0.00   0.00  
1 1 1 0  29 28 o 19 15.45   6.72  -0.13   0.71   -0.13   0.71   -0.13   0.71   15.45   6.72  15.45   6.72  0.00   0.00  
1 1 1 0  29 29 o 15 18.73   7.54  0.28    0.80   0.28    0.80   0.28    0.80   18.73   7.54  18.73   7.54  0.00   0.00  
1 1 1 0  29 30 o 17 21.48   7.63  0.72    0.76   0.72    0.76   0.72    0.76   21.48   7.63  21.48   7.63  0.00   0.00  
1 1 1 0  29 31 o 17 18.69   7.26  0.40    0.71   0.40    0.71   0.40    0.71   18.69   7.26  18.69   7.26  0.00   0.00  
1 1 1 0  30 0  o 19 54.32   5.04  5.46    0.99   5.46    0.99   5.46    0.99   54.32   5.04  54.32   5.04  0.00   0.00  
1 1 1 0  30 1  o 15 44.62   4.12  3.69    0.67   3.69    0.67   3.69    0.67   44.62   4.12  44.62   4.12  0.00   0.00  
1 1 1 0  30 2  o 11 19.06   6.58  0.60    0.56   0.60    0.56   0.60    0.56   19.06   6.58  19.06   6.58  0.00   0.00  
1 1 1 0  30 3  o 17 89.83   2.94  14.83   0.97   14.83   0.97   14.83   0.97   89.83   2.94  89.83   2.94  0.00   0.00  
1 1 1 0  30 4  o 4  15.00   6.18  0.12    0.55   0.12    0.55   0.12    0.55   15.00   6.18  15.00   6.18  0.00   0.00  
1 1 1 0  30 5  o 12 64.78   3.28  7.72    0.78   7.72    0.78   7.72    0.78   64.78   3.28  64.78   3.28  0.00   0.00  
1 1 1 0  30 6  o 4  21.50   6.55  0.85    0.56   0.85    0.56   0.85    0.56   21.50   6.55  21.50   6.55  0.00   0.00  
1 1 1 0  30 7  o 5  17.65   6.91  0.33    0.65   0.33    0.65   0.33    0.65   17.65   6.91  17.65   6.91  0.00   0.00  
1 1 1 0  30 8  o 16 19.91   6.74  0.67    0.59   0.67    0.59   0.67    0.59   19.91   6.74  19.91   6.74  0.00   0.00  
1 1 1 0  30 9  o 18 14.26   6.02  0.03    0.54   0.03    0.54   0.03    0.54   14.26   6.02  14.26   6.02  0.00   0.00  
1 1 1 0  30 10 o 3  27.51   6.12  1.44    0.60   1.44    0.60   1.44    0.60   27.51   6.12  27.51   6.12  0.00   0.00  
1 1 1 0  30 11 o 6  15.40   6.31  0.14    0.57   0.14    0.57   0.14    0.57   15.40   6.31  15.40   6.31  0.00   0.00  
1 1 1 0  30 12 o 14 24.85   6.32  1.18    0.58   1.18    0.58   1.18    0.58   24.85   6.32  24.85   6.32  0.00   0.00  
1 1 1 0  30 13 o 18 28.53   6.47  1.55    0.66   1.55    0.66   1.55    0.66   28.53   6.47  28.53   6.47  0.00   0.00  
1 1 1 0  30 14 o 5  30.95   6.72  1.83    0.74   1.83    0.74   1.83    0.74   30.95   6.72  30.95   6.72  0.00   0.00  
1 1 1 0  30 15 o 6  25.02   6.83  1.19    0.65   1.19    0.65   1.19    0.65   25.02   6.83  25.02   6.83  0.00   0.00  
1 1 1 0  30 16 o 13 29.83   6.57  1.70    0.70   1.70    0.70   1.70    0.70   29.83   6.57  29.83   6.57  0.00   0.00  
1 1 1 0  30 17 o 5  46.37   4.59  3.98    0.77   3.98    0.77   3.98    0.77   46.37   4.59  46.37   4.59  0.00   0.00  
1 1 1 0  30 18 o 8  12.74   5.89  -0.56   0.65   -0.56   0.65   -0.56   0.65   12.74   5.89  12.74   5.89  0.00   0.00  
1 1 1 0  30 19 f 0  13.82   6.26  -0.40   0.68   -0.40   0.68   -0.40   0.68   13.82   6.26  13.82   6.26  0.00   0.00  
1 1 1 0  30 20 o 6  51.04   4.57  4.82    0.85   4.82    0.85   4.82    0.85   51.04   4.57  51.04   4.57  0.00   0.00  
1 1 1 0  30 21 o 6  21.77   7.86  0.72    0.80   0.72    0.80   0.72    0.80   21.77   7.86  21.77   7.86  0.00   0.00  
1 1 1 0  30 22 o 12 12.13   5.76  -0.86   0.69   -0.86   0.69   -0.86   0.69   12.13   5.76  12.13   5.76  0.00   0.00  
1 1 1 0  30 23 o 3  34.84   6.36  2.30    0.78   2.30    0.78   2.30    0.78   34.84   6.36  34.84   6.36  0.00   0.00  
1 1 1 0  30 24 o 13 61.80   5.23  7.06    1.17   7.06    1.17   7.06    1.17   61.80   5.23  61.80   5.23  0.00   0.00  
1 1 1 0  30 25 o 1  15.43   6.91  -0.38   0.81   -0.38   0.81   -0.38   0.81   15.43   6.91  15.43   6.91  0.00   0.00  
1 1 1 0  30 26 o 4  26.87   7.67  1.36    0.79   1.36    0.79   1.36    0.79   26.87   7.67  26.87   7.67  0.00   0.00  
1 1 1 0  30 27 o 11 24.99   7.42  1.16    0.73   1.16    0.73   1.16    0.73   24.99   7.42  24.99   7.42  0.00   0.00  
1 1 1 0  30 28 o 6  19.00   7.33  0.43    0.72   0.43    0.72   0.43    0.72   19.00   7.33  19.00   7.33  0.00   0.00  
1 1 1 0  30 29 o 6  20.06   7.37  0.58    0.71   0.58    0.71   0.58    0.71   20.06   7.37  20.06   7.37  0.00   0.00  
1 1 1 0  31 0  x 0  ?       ?     ?       ?      ?       ?      ?       ?      ?       ?     ?       ?     ?      ?     
1 1 1 0  31 1  o 9  49.96   3.98  4.61    0.72   4.61    0.72   4.61    0.72   49.96   3.98  49.96   3.98  0.00   0.00  
1 1 1 0  31 2  o 10 10.65   5.11  -0.84   0.58   -0.84   0.58   -0.84   0.58   10.65   5.11  10.65   5.11  0.00   0.00  
1 1 1 0  31 3  o 19 37.42   4.91  2.61    0.66   2.61    0.66   2.61    0.66   37.42   4.91  37.42   4.91  0.00   0.00  
1 1 1 0  31 4  o 6  65.79   3.37  7.97    0.81   7.97    0.81   7.97    0.81   65.79   3.37  65.79   3.37  0.00   0.00  
1 1 1 0  31 5  o 16 55.04   3.75  5.59    0.75   5.59    0.75   5.59    0.75   55.04   3.75  55.04   3.75  0.00   0.00  
1 1 1 0  31 6  o 5  20.65   6.68  0.76    0.58   0.76    0.58   0.76    0.58   20.65   6.68  20.65   6.68  0.00   0.00  
1 1 1 0  31 7  o 1  17.43   6.51  0.42    0.56   0.42    0.56   0.42    0.56   17.43   6.51  17.43   6.51  0.00   0.00  
1 1 1 0  31 8  o 8  18.06   6.51  0.50    0.55   0.50    0.55   0.50    0.55   18.06   6.51  18.06   6.51  0.00   0.00  
1 1 1 0  31 9  o 1  14.24   6.07  -0.02   0.56   -0.02   0.56   -0.02   0.56   14.24   6.07  14.24   6.07  0.00   0.00  
1 1 1 0  31 10 o 7  21.61   6.59  0.86    0.57   0.86    0.57   0.86    0.57   21.61   6.59  21.61   6.59  0.00   0.00  
1 1 1 0  31 11 o 1  18.86   6.93  0.52    0.63   0.52    0.63   0.52    0.63   18.86   6.93  18.86   6.93  0.00   0.00  
1 1 1 0  31 12 o 8  16.82   6.72  0.25    0.63   0.25    0.63   0.25    0.63   16.82   6.72  16.82   6.72  0.00   0.00  
1 1 1 0  31 13 o 18 40.04   4.49  2.98    0.65   2.98    0.65   2.98    0.65   40.04   4.49  40.04   4.49  0.00   0.00  
1 1 1 0  31 14 o 19 42.89   4.41  3.41    0.68   3.41    0.68   3.41    0.68   42.89   4.41  42.89   4.41  0.00   0.00  
1 1 1 0  31 15 o 6  26.77   6.51  1.37    0.63   1.37    0.63   1.37    0.63   26.77   6.51  26.77   6.51  0.00   0.00  
1 1 1 0  31 16 o 9  25.97   6.54  1.29    0.62   1.29    0.62   1.29    0.62   25.97   6.54  25.97   6.54  0.00   0.00  
1 1 1 0  31 17 o 6  71.04   3.70  9.29    0.96   9.29    0.96   9.29    0.96   71.04   3.70  71.04   3.70  0.00   0.00  
1 1 1 0  31 18 o 14 49.92   4.56  4.61    0.83   4.61    0.83   4.61    0.83   49.92   4.56  49.92   4.56  0.00   0.00  
1 1 1 0  31 19 o 9  32.38   6.34  1.99    0.73   1.99    0.73   1.99    0.73   32.38   6.34  32.38   6.34  0.00   0.00  
1 1 1 0  31 20 o 18 19.03   7.41  0.40    0.74   0.40    0.74   0.40    0.74   19.03   7.41  19.03   7.41  0.00   0.00  
1 1 1 0  31 21 o 8  17.55   7.12  0.22    0.72   0.22    0.72   0.22    0.72   17.55   7.12  17.55   7.12  0.00   0.00  
1 1 1 0  31 22 o 19 39.37   7.08  2.93    0.99   2.93    0.99   2.93    0.99   39.37   7.08  39.37   7.08  0.00   0.00  
1 1 1 0  31 23 o 3  39.51   7.27  2.96    1.02   2.96    1.02   2.96    1.02   39.51   7.27  39.51   7.27  0.00   0.00  
1 1 1 0  31 24 o 19 23.57   7.51  1.00    0.73   1.00    0.73   1.00    0.73   23.57   7.51  23.57   7.51  0.00   0.00  
1 1 1 0  31 25 o 16 22.84   7.77  0.88    0.78   0.88    0.78   0.88    0.78   22.84   7.77  22.84   7.77  0.00   0.00  
1 1 1 0  31 26 o 8  28.11   7.36  1.50    0.77   1.50    0.77   1.50    0.77   28.11   7.36  28.11   7.36  0.00   0.00  
1 1 1 0  31 27 o 6  21.52   7.57  0.74    0.74   0.74    0.74   0.74    0.74   21.52   7.57  21.52   7.57  0.00   0.00  
1 1 1 0  32 0  o 13 22.33   8.19  0.73    0.88   0.73    0.88   0.73    0.88   22.33   8.19  22.33   8.19  0.00   0.00  
1 1 1 0  32 1  o 1  12.12   5.68  -0.67   0.64   -0.67   0.64   -0.67   0.64   12.12   5.68  12.12   5.68  0.00   0.00  
1 1 1 0  32 2  o 4  67.45   3.64  8.38    0.90   8.38    0.90   8.38    0.90   67.45   3.64  67.45   3.64  0.00   0.00  
1 1 1 0  32 3  o 13 39.22   5.04  2.87    0.71   2.87    0.71   2.87    0.71   39.22   5.04  39.22   5.04  0.00   0.00  
1 1 1 0  32 4  o 15 14.45   6.43  -0.28   0.69   -0.28   0.69   -0.28   0.69   14.45   6.43  14.45   6.43  0.00   0.00  
1 1 1 0  32 5  o 19 15.12   6.53  -0.08   0.66   -0.08   0.66   -0.08   0.66   15.12   6.53  15.12   6.53  0.00   0.00  
1 1 1 0  32 6  o 2  20.97   6.84  0.77    0.60   0.77    0.60   0.77    0.60   20.97   6.84  20.97   6.84  0.00   0.00  
1 1 1 0  32 7  f 0  34.29   5.39  2.21    0.66   2.21    0.66   2.21    0.66   34.29   5.39  34.29   5.39  0.00   0.00  
1 1 1 0  32 8  o 17 16.77   6.75  0.23    0.64   0.23    0.64   0.23    0.64   16.77   6.75  16.77   6.75  0.00   0.00  
1 1 1 0  32 9  o 15 13.05   5.96  -0.44   0.64   -0.44   0.64   -0.44   0.64   13.05   5.96  13.05   5.96  0.00   0.00  
1 1 1 0  32 10 o 15 14.82   6.25  0.03    0.58   0.03    0.58   0.03    0.58   14.82   6.25  14.82   6.25  0.00   0.00  
1 1 1 0  32 11 o 15 27.74   6.58  1.47    0.66   1.47    0.66   1.47    0.66   27.74   6.58  27.74   6.58  0.00   0.00  
1 1 1 0  32 12 o 9  19.39   7.11  0.55    0.66   0.55    0.66   0.55    0.66   19.39   7.11  19.39   7.11  0.00   0.00  
1 1 1 0  32 13 o 1  12.19   5.70  -0.64   0.63   -0.64   0.63   -0.64   0.63   12.19   5.70  12.19   5.70  0.00   0.00  
1 1 1 0  32 14 o 14 33.88   5.94  2.17    0.71   2.17    0.71   2.17    0.71   33.88   5.94  33.88   5.94  0.00   0.00  
1 1 1 0  32 15 o 11 46.58   5.36  4.04    0.90   4.04    0.90   4.04    0.90   46.58   5.36  46.58   5.36  0.00   0.00  
1 1 1 0  32 16 o 1  16.96   6.87  0.21    0.67   0.21    0.67   0.21    0.67   16.96   6.87  16.96   6.87  0.00   0.00  
1 1 1 0  32 17 o 18 12.17   5.76  -0.81   0.68   -0.81   0.68   -0.81   0.68   12.17   5.76  12.17   5.76  0.00   0.00  
1 1 1 0  32 18 o 13 13.94   6.36  -0.49   0.72   -0.49   0.72   -0.49   0.72   13.94   6.36  13.94   6.36  0.00   0.00  
1 1 1 0  32 19 o 3  17.95   6.99  0.36    0.66   0.36    0.66   0.36    0.66   17.95   6.99  17.95   6.99  0.00   0.00  
1 1 1 0  32 20 o 11 17.57   7.48  -0.02   0.85   -0.02   0.85   -0.02   0.85   17.57   7.48  17.57   7.48  0.00   0.00  
1 1 1 0  32 21 o 5  15.28   6.89  -0.43   0.81   -0.43   0.81   -0.43   0.81   15.28   6.89  15.28   6.89  0.00   0.00  
1 1 1 0  32 22 o 6  19.97   7.43  0.56    0.73   0.56    0.73   0.56    0.73   19.97   7.43  19.97   7.43  0.00   0.00  
1 1 1 0  32 23 o 13 19.92   7.59  0.50    0.77   0.50    0.77   0.50    0.77   19.92   7.59  19.92   7.59  0.00   0.00  
1 1 1 0  32 24 o 6  16.10   6.95  -0.10   0.75   -0.10   0.75   -0.10   0.75   16.10   6.95  16.10   6.95  0.00   0.00  
1 1 1 0  32 25 o 15 18.18   7.21  0.32    0.72   0.32    0.72   0.32    0.72   18.18   7.21  18.18   7.21  0.00   0.00  
1 1 1 0  33 0  x 19 ?       ?     ?       ?      ?       ?      ?       ?      ?       ?     ?       ?     ?      ?     
1 1 1 0  33 1  o 5  39.94   5.09  2.98    0.73   2.98    0.73   2.98    0.73   39.94   5.09  39.94   5.09  0.00   0.00  
1 1 1 0  33 2  o 5  34.72   6.54  2.29    0.80   2.29    0.80   2.29    0.80   34.72   6.54  34.72   6.54  0.00   0.00  
1 1 1 0  33 3  o 4  24.63   6.91  1.14    0.65   1.14    0.65   1.14    0.65   24.63   6.91  24.63   6.91  0.00   0.00  
1 1 1 0  33 4  f 0  12.20   5.79  -0.85   0.69   -0.85   0.69   -0.85   0.69   12.20   5.79  12.20   5.79  0.00   0.00  
1 1 1 0  33 5  o 13 37.62   5.77  2.66    0.77   2.66    0.77   2.66    0.77   37.62   5.77  37.62   5.77  0.00   0.00  
1 1 1 0  33 6  o 14 17.39   7.08  0.20    0.71   0.20    0.71   0.20    0.71   17.39   7.08  17.39   7.08  0.00   0.00  
1 1 1 0  33 7  o 2  15.32   6.64  -0.11   0.69   -0.11   0.69   -0.11   0.69   15.32   6.64  15.32   6.64  0.00   0.00  
1 1 1 0  33 8  o 2  57.86   4.08  6.18    0.86   6.18    0.86   6.18    0.86   57.86   4.08  57.86   4.08  0.00   0.00  
1 1 1 0  33 9  o 6  69.12   3.65  8.79    0.92   8.79    0.92   8.79    0.92   69.12   3.65  69.12   3.65  0.00   0.00  
1 1 1 0  33 10 o 7  42.13   4.93  3.30    0.75   3.30    0.75   3.30    0.75   42.13   4.93  42.13   4.93  0.00   0.00  
1 1 1 0  33 11 o 12 41.36   5.09  3.19    0.76   3.19    0.76   3.19    0.76   41.36   5.09  41.36   5.09  0.00   0.00  
1 1 1 0  33 12 o 3  16.99   6.96  0.17    0.69   0.17    0.69   0.17    0.69   16.99   6.96  16.99   6.96  0.00   0.00  
1 1 1 0  33 13 o 3  27.39   7.40  1.42    0.76   1.42    0.76   1.42    0.76   27.39   7.40  27.39   7.40  0.00   0.00  
1 1 1 0  33 14 o 13 17.92   7.11  0.30    0.70   0.30    0.70   0.30    0.70   17.92   7.11  17.92   7.11  0.00   0.00  
1 1 1 0  33 15 o 7  28.95   7.20  1.60    0.76   1.60    0.76   1.60    0.76   28.95   7.20  28.95   7.20  0.00   0.00  
1 1 1 0  33 16 o 17 23.13   7.49  0.95    0.73   0.95    0.73   0.95    0.73   23.13   7.49  23.13   7.49  0.00   0.00  
1 1 1 0  33 17 o 16 32.32   6.72  1.99    0.77   1.99    0.77   1.99    0.77   32.32   6.72  32.32   6.72  0.00   0.00  
1 1 1 0  33 18 o 18 18.68   7.70  0.18    0.85   0.18    0.85   0.18    0.85   18.68   7.70  18.68   7.70  0.00   0.00  
1 1 1 0  33 19 o 19 15.98   7.09  -0.30   0.83   -0.30   0.83   -0.30   0.83   15.98   7.09  15.98   7.09  0.00   0.00  
1 1 1 0  33 20 o 15 22.29   7.57  0.84    0.74   0.84    0.74   0.84    0.74   22.29   7.57  22.29   7.57  0.00   0.00  
1 1 1 0  33 21 o 18 22.23   7.54  0.84    0.73   0.84    0.73   0.84    0.73   22.23   7.54  22.23   7.54  0.00   0.00  
1 1 1 0  33 22 o 13 19.00   7.42  0.39    0.75   0.39    0.75   0.39    0.75   19.00   7.42  19.00   7.42  0.00   0.00  
1 1 1 0  33 23 o 17 27.63   7.66  1.44    0.80   1.44    0.80   1.44    0.80   27.63   7.66  27.63   7.66  0.00   0.00  
1 1 1 0  34 0  o 14 15.08   7.19  -1.46   1.10   -1.46   1.10   -1.46   1.10   15.08   7.19  15.08   7.19  0.00   0.00  
1 1 1 0  34 1  o 10 44.08   6.21  3.64    0.98   3.64    0.98   3.64    0.98   44.08   6.21  44.08   6.21  0.00   0.00  
1 1 1 0  34 2  f 0  46.44   6.67  4.04    1.10   4.04    1.10   4.04    1.10   46.44   6.67  46.44   6.67  0.00   0.00  
1 1 1 0  34 3  f 0  16.99   7.25  -0.03   0.80   -0.03   0.80   -0.03   0.80   16.99   7.25  16.99   7.25  0.00   0.00  
1 1 1 0  34 4  o 1  17.63   7.05  0.27    0.69   0.27    0.69   0.27    0.69   17.63   7.05  17.63   7.05  0.00   0.00  
1 1 1 0  34 5  o 4  36.30   6.16  2.49    0.79   2.49    0.79   2.49    0.79   36.30   6.16  36.30   6.16  0.00   0.00  
1 1 1 0  34 6  o 6  26.77   7.25  1.36    0.73   1.36    0.73   1.36    0.73   26.77   7.25  26.77   7.25  0.00   0.00  
1 1 1 0  34 7  o 17 20.86   7.48  0.67    0.73   0.67    0.73   0.67    0.73   20.86   7.48  20.86   7.48  0.00   0.00  
1 1 1 0  34 8  o 1  17.98   7.19  0.28    0.72   0.28    0.72   0.28    0.72   17.98   7.19  17.98   7.19  0.00   0.00  
1 1 1 0  34 10 o 11 18.16   7.09  0.36    0.68   0.36    0.68   0.36    0.68   18.16   7.09  18.16   7.09  0.00   0.00  
1 1 1 0  34 11 o 3  78.08   4.05  11.22   1.16   11.22   1.16   11.22   1.16   78.08   4.05  78.08   4.05  0.00   0.00  
1 1 1 0  34 12 o 1  23.59   7.44  1.00    0.72   1.00    0.72   1.00    0.72   23.59   7.44  23.59   7.44  0.00   0.00  
1 1 1 0  34 13 o 15 29.72   7.33  1.69    0.79   1.69    0.79   1.69    0.79   29.72   7.33  29.72   7.33  0.00   0.00  
1 1 1 0  34 14 o 15 44.29   5.34  3.65    0.85   3.65    0.85   3.65    0.85   44.29   5.34  44.29   5.34  0.00   0.00  
1 1 1 0  34 15 f 0  21.93   7.97  0.72    0.83   0.72    0.83   0.72    0.83   21.93   7.97  21.93   7.97  0.00   0.00  
1 1 1 0  34 16 o 5  39.46   6.93  2.94    0.97   2.94    0.97   2.94    0.97   39.46   6.93  39.46   6.93  0.00   0.00  
1 1 1 0  34 17 o 14 15.01   6.73  -0.37   0.77   -0.37   0.77   -0.37   0.77   15.01   6.73  15.01   6.73  0.00   0.00  
1 1 1 0  34 18 o 13 13.94   6.31  -0.41   0.70   -0.41   0.70   -0.41   0.70   13.94   6.31  13.94   6.31  0.00   0.00  
1 1 1 0  34 19 o 7  13.68   6.26  -0.51   0.71   -0.51   0.71   -0.51   0.71   13.68   6.26  13.68   6.26  0.00   0.00  
1 1 1 0  34 20 o 8  17.78   7.11  0.28    0.70   0.28    0.70   0.28    0.70   17.78   7.11  17.78   7.11  0.00   0.00  
1 1 1 0  35 0  x 15 ?       ?     ?       ?      ?       ?      ?       ?      ?       ?     ?       ?     ?      ?     
1 1 1 0  35 1  o 3  16.05   7.10  -0.29   0.83   -0.29   0.83   -0.29   0.83   16.05   7.10  16.05   7.10  0.00   0.00  
1 1 1 0  35 2  o 7  18.23   7.59  0.11    0.84   0.11    0.84   0.11    0.84   18.23   7.59  18.23   7.59  0.00   0.00  
1 1 1 0  35 3  o 12 17.48   7.47  -0.04   0.85   -0.04   0.85   -0.04   0.85   17.48   7.47  17.48   7.47  0.00   0.00  
1 1 1 0  35 4  o 19 16.31   7.28  -0.38   0.89   -0.38   0.89   -0.38   0.89   16.31   7.28  16.31   7.28  0.00   0.00  
1 1 1 0  35 5  o 8  21.12   8.12  0.53    0.89   0.53    0.89   0.53    0.89   21.12   8.12  21.12   8.12  0.00   0.00  
1 1 1 0  35 6  o 5  21.36   7.60  0.72    0.75   0.72    0.75   0.72    0.75   21.36   7.60  21.36   7.60  0.00   0.00  
1 1 1 0  35 7  o 1  29.98   7.19  1.72    0.78   1.72    0.78   1.72    0.78   29.98   7.19  29.98   7.19  0.00   0.00  
1 1 1 0  35 8  o 14 17.22   7.28  0.03    0.79   0.03    0.79   0.03    0.79   17.22   7.28  17.22   7.28  0.00   0.00  
1 1 1 0  35 9  o 14 19.51   7.56  0.43    0.77   0.43    0.77   0.43    0.77   19.51   7.56  19.51   7.56  0.00   0.00  
1 1 1 0  35 10 o 18 17.43   7.27  0.10    0.77   0.10    0.77   0.10    0.77   17.43   7.27  17.43   7.27  0.00   0.00  
1 1 1 0  35 11 o 11 23.69   7.86  0.97    0.80   0.97    0.80   0.97    0.80   23.69   7.86  23.69   7.86  0.00   0.00  
1 1 1 0  35 12 o 3  11.43   5.51  -1.06   0.69   -1.06   0.69   -1.06   0.69   11.43   5.51  11.43   5.51  0.00   0.00  
1 1 1 0  35 13 o 12 48.25   5.85  4.34    1.02   4.34    1.02   4.34    1.02   48.25   5.85  48.25   5.85  0.00   0.00  
1 1 1 0  35 14 o 11 14.49   6.69  -0.68   0.83   -0.68   0.83   -0.68   0.83   14.49   6.69  14.49   6.69  0.00   0.00  
1 1 1 0  35 15 o 14 17.45   7.08  0.22    0.71   0.22    0.71   0.22    0.71   17.45   7.08  17.45   7.08  0.00   0.00  
1 1 1 0  35 16 o 13 12.74   5.97  -0.71   0.70   -0.71   0.70   -0.71   0.70   12.74   5.97  12.74   5.97  0.00   0.00  
1 1 1 0  35 17 o 10 19.85   7.41  0.54    0.72   0.54    0.72   0.54    0.72   19.85   7.41  19.85   7.41  0.00   0.00  
1 1 1 0  36 0  o 6  21.61   8.79  0.32    1.09   0.32    1.09   0.32    1.09   21.61   8.79  21.61   8.79  0.00   0.00  
1 1 1 0  36 1  o 9  13.13   6.19  -0.87   0.77   -0.87   0.77   -0.87   0.77   13.13   6.19  13.13   6.19  0.00   0.00  
1 1 1 0  36 2  o 15 18.24   7.26  0.31    0.73   0.31    0.73   0.31    0.73   18.24   7.26  18.24   7.26  0.00   0.00  
1 1 1 0  36 3  o 19 12.77   6.08  -1.01   0.78   -1.01   0.78   -1.01   0.78   12.77   6.08  12.77   6.08  0.00   0.00  
1 1 1 0  36 4  o 10 15.58   6.85  -0.22   0.76   -0.22   0.76   -0.22   0.76   15.58   6.85  15.58   6.85  0.00   0.00  
1 1 1 0  36 5  o 13 29.28   7.21  1.64    0.77   1.64    0.77   1.64    0.77   29.28   7.21  29.28   7.21  0.00   0.00  
1 1 1 0  36 6  o 15 17.60   7.28  0.14    0.77   0.14    0.77   0.14    0.77   17.60   7.28  17.60   7.28  0.00   0.00  
1 1 1 0  36 7  o 3  26.86   7.68  1.35    0.80   1.35    0.80   1.35    0.80   26.86   7.68  26.86   7.68  0.00   0.00  
1 1 1 0  36 8  o 1  15.05   6.82  -0.48   0.81   -0.48   0.81   -0.48   0.81   15.05   6.82  15.05   6.82  0.00   0.00  
1 1 1 0  36 9  o 9  18.56   7.75  0.11    0.88   0.11    0.88   0.11    0.88   18.56   7.75  18.56   7.75  0.00   0.00  
1 1 1 0  36 10 o 7  29.92   8.48  1.68    0.97   1.68    0.97   1.68    0.97   29.92   8.48  29.92   8.48  0.00   0.00  
1 1 1 0  36 11 o 5  28.57   9.35  1.43    1.13   1.43    1.13   1.43    1.13   28.57   9.35  28.57   9.35  0.00   0.00  
1 1 1 0  36 12 o 16 12.26   5.99  -1.66   0.88   -1.66   0.88   -1.66   0.88   12.26   5.99  12.26   5.99  0.00   0.00  
1 1 1 0  36 13 o 5  15.48   6.96  -0.42   0.83   -0.42   0.83   -0.42   0.83   15.48   6.96  15.48   6.96  0.00   0.00  
1 1 1 0  37 0  x 7  ?       ?     ?       ?      ?       ?      ?       ?      ?       ?     ?       ?     ?      ?     
1 1 1 0  37 1  o 7  17.44   7.27  0.10    0.77   0.10    0.77   0.10    0.77   17.44   7.27  17.44   7.27  0.00   0.00  
1 1 1 0  37 2  o 9  18.35   7.36  0.28    0.75   0.28    0.75   0.28    0.75   18.35   7.36  18.35   7.36  0.00   0.00  
1 1 1 0  37 3  o 16 20.48   8.00  0.45    0.87   0.45    0.87   0.45    0.87   20.48   8.00  20.48   8.00  0.00   0.00  
1 1 1 0  37 4  o 16 29.23   7.41  1.63    0.80   1.63    0.80   1.63    0.80   29.23   7.41  29.23   7.41  0.00   0.00  
1 1 1 0  37 5  o 19 24.15   7.87  1.03    0.80   1.03    0.80   1.03    0.80   24.15   7.87  24.15   7.87  0.00   0.00  
1 1 1 0  37 6  o 18 14.32   6.55  -0.54   0.77   -0.54   0.77   -0.54   0.77   14.32   6.55  14.32   6.55  0.00   0.00  
1 1 1 1  0  0  x 18 ?       ?     ?       ?      ?       ?      ?       ?      ?       ?     ?       ?     ?      ?     
1 1 1 1  0  1  o 4  454.30  6.06  378.86  10.10  378.86  10.10  378.86  10.10  454.30  6.06  454.30  6.06  0.00   0.00  
1 1 1 1  0  2  o 17 226.94  3.12  94.54   2.60   94.54   2.60   94.54   2.60   226.94  3.12  226.94  3.12  0.00   0.00  
1 1 1 1  0  3  o 4  83.77   1.29  12.88   0.40   12.88   0.40   12.88   0.40   83.77   1.29  83.77   1.29  0.00   0.00  
1 1 1 1  0  4  o 16 242.00  2.45  107.50  2.17   107.50  2.17   107.50  2.17   242.00  2.45  242.00  2.45  0.00   0.00  
1 1 1 1  0  5  o 10 328.42  4.56  198.00  5.50   198.00  5.50   198.00  5.50   328.42  4.56  328.42  4.56  0.00   0.00  
1 1 1 1  0  6  o 14 216.30  2.33  85.88   1.85   85.88   1.85   85.88   1.85   216.30  2.33  216.30  2.33  0.00   0.00  
1 1 1 1  0  7  o 16 16.07   3.29  0.49    0.19   0.49    0.19   0.49    0.19   16.07   3.29  16.07   3.29  0.00   0.00  
1 1 1 1  0  8  o 1  613.31  5.88  690.49  13.25  690.49  13.25  690.49  13.25  613.31  5.88  613.31  5.88  0.00   0.00  
1 1 1 1  0  9  o 10 156.51  2.16  44.97   1.24   44.97   1.24   44.97   1.24   156.51  2.16  156.51  2.16  0.00   0.00  
1 1 1 1  0  10 o 7  975.24  9.25  1745.89 33.12  1745.89 33.12  1745.89 33.12  975.24  9.25  975.24  9.25  0.00   0.00  
1 1 1 1  0  11 o 18 140.69  2.37  36.34   1.22   36.34   1.22   36.34   1.22   140.69  2.37  140.69  2.37  0.00   0.00  
1 1 1 1  0  12 o 9  15.99   5.18  0.45    0.35   0.45    0.35   0.45    0.35   15.99   5.18  15.99   5.18  0.00   0.00  
1 1 1 1  0  13 o 15 454.78  5.26  379.66  8.78   379.66  8.78   379.66  8.78   454.78  5.26  454.78  5.26  0.00   0.00  
1 1 1 1  0  14 o 19 45.02   3.04  3.74    0.50   3.74    0.50   3.74    0.50   45.02   3.04  45.02   3.04  0.00   0.00  
1 1 1 1  0  15 o 9  263.26  3.55  127.22  3.43   127.22  3.43   127.22  3.43   263.26  3.55  263.26  3.55  0.00   0.00  
1 1 1 1  0  16 o 1  53.56   3.08  5.28    0.60   5.28    0.60   5.28    0.60   53.56   3.08  53.56   3.08  0.00   0.00  
1 1 1 1  0  17 o 13 174.15  2.95  55.67   1.89   55.67   1.89   55.67   1.89   174.15  2.95  174.15  2.95  0.00   0.00  
1 1 1 1  0  18 o 3  963.06  9.20  1702.55 32.54  1702.55 32.54  1702.55 32.54  963.06  9.20  963.06  9.20  0.00   0.00  
1 1 1 1  0  19 o 12 682.53  7.13  855.15  17.87  855.15  17.87  855.15  17.87  682.53  7.13  682.53  7.13  0.00   0.00  
1 1 1 1  0  20 o 10 623.55  6.17  713.72  14.13  713.72  14.13  713.72  14.13  623.55  6.17  623.55  6.17  0.00   0.00  
1 1 1 1  0  21 o 7  25.03   7.40  1.17    0.73   1.17    0.73   1.17    0.73   25.03   7.40  25.03   7.40  0.00   0.00  
1 1 1 1  0  22 o 19 32.21   6.79  1.98    0.78   1.98    0.78   1.98    0.78   32.21   6.79  32.21   6.79  0.00   0.00  
1 1 1 1  0  23 f 0  166.11  3.62  50.65   2.20   50.65   2.20   50.65   2.20   166.11  3.62  166.11  3.62  0.00   0.00  
1 1 1 1  0  24 o 16 290.90  3.89  155.34  4.15   155.34  4.15   155.34  4.15   290.90  3.89  290.90  3.89  0.00   0.00  
1 1 1 1  0  25 o 3  131.58  3.28  31.78   1.58   31.78   1.58   31.78   1.58   131.58  3.28  131.58  3.28  0.00   0.00  
1 1 1 1  0  26 o 8  69.65   4.37  8.94    1.11   8.94    1.11   8.94    1.11   69.65   4.37  69.65   4.37  0.00   0.00  
1 1 1 1  0  27 o 13 56.22   5.11  5.85    1.04   5.85    1.04   5.85    1.04   56.22   5.11  56.22   5.11  0.00   0.00  
1 1 1 1  0  28 f 0  18.44   7.68  0.12    0.86   0.12    0.86   0.12    0.86   18.44   7.68  18.44   7.68  0.00   0.00  
1 1 1 1  0  29 o 15 215.72  3.39  85.43   2.68   85.43   2.68   85.43   2.68   215.72  3.39  215.72  3.39  0.00   0.00  
1 1 1 1  0  30 o 18 32.87   7.82  2.06    0.93   2.06    0.93   2.06    0.93   32.87   7.82  32.87   7.82  0.00   0.00  
1 1 1 1  0  31 o 9  129.03  3.74  30.59   1.77   30.59   1.77   30.59   1.77   129.03  3.74  129.03  3.74  0.00   0.00  
1 1 1 1  0  32 o 13 49.35   5.71  4.53    1.02   4.53    1.02   4.53    1.02   49.35   5.71  49.35   5.71  0.00   0.00  
1 1 1 1  0  33 f 0  202.80  3.48  75.50   2.59   75.50   2.59   75.50   2.59   202.80  3.48  202.80  3.48  0.00   0.00  
1 1 1 1  0  34 o 9  52.04   5.21  5.02    0.98   5.02    0.98   5.02    0.98   52.04   5.21  52.04   5.21  0.00   0.00  
1 1 1 1  0  35 o 2  28.12   7.88  1.49    0.85   1.49    0.85   1.49    0.85   28.12   7.88  28.12   7.88  0.00   0.00  
1 1 1 1  0  36 o 11 223.17  3.82  91.42   3.13   91.42   3.13   91.42   3.13   223.17  3.82  223.17  3.82  0.00   0.00  
1 1 1 1  0  37 o 19 116.31  3.73  24.86   1.59   24.86   1.59   24.86   1.59   116.31  3.73  116.31  3.73  0.00   0.00  
1 1 1 1  0  38 o 6  20.67   8.45  0.26    1.02   0.26    1.02   0.26    1.02   20.67   8.45  20.67   8.45  0.00   0.00  
1 1 1 1  0  39 o 13 27.05   8.62  1.31    0.97   1.31    0.97   1.31    0.97   27.05   8.62  27.05   8.62  0.00   0.00  
1 1 1 1  0  40 o 12 16.58   7.75  -1.17   1.17   -1.17   1.17   -1.17   1.17   16.58   7.75  16.58   7.75  0.00   0.00  
1 1 1 1  0  41 o 9  83.14   4.56  12.73   1.39   12.73   1.39   12.73   1.39   83.14   4.56  83.14   4.56  0.00   0.00  
1 1 1 1  0  42 o 16 18.39   7.90  -0.08   0.96   -0.08   0.96   -0.08   0.96   18.39   7.90  18.39   7.90  0.00   0.00  
1 1 1 1  0  43 o 6  21.69   8.26  0.59    0.91   0.59    0.91   0.59    0.91   21.69   8.26  21.69   8.26  0.00   0.00  
1 1 1 1  0  44 o 3  20.11   7.87  0.43    0.84   0.43    0.84   0.43    0.84   20.11   7.87  20.11   7.87  0.00   0.00  
1 1 1 1  0  45 o 7  20.03   7.70  0.48    0.80   0.48    0.80   0.48    0.80   20.03   7.70  20.03   7.70  0.00   0.00  
1 1 1 1  0  46 o 12 30.02   8.37  1.70    0.96   1.70    0.96   1.70    0.96   30.02   8.37  30.02   8.37  0.00   0.00  
1 1 1 1  0  47 o 11 21.79   8.42  0.55    0.96   0.55    0.96   0.55    0.96   21.79   8.42  21.79   8.42  0.00   0.00  
1 1 1 1  0  48 o 17 48.85   4.92  4.43    0.87   4.43    0.87   4.43    0.87   48.85   4.92  48.85   4.92  0.00   0.00  
1 1 1 1  0  49 o 13 17.24   7.07  0.17    0.71   0.17    0.71   0.17    0.71   17.24   7.07  17.24   7.07  0.00   0.00  
1 1 1 1  1  0  o 15 46.11   0.97  3.90    0.16   3.90    0.16   3.90    0.16   46.11   0.97  46.11   0.97  0.00   0.00  
1 1 1 1  1  1  o 10 297.83  2.84  162.83  3.11   163.81  4.42   161.87  4.37   298.72  4.03  296.95  4.01  1.77   5.68  
1 1 1 1  1  3  o 3  365.14  3.51  244.74  4.70   249.78  6.76   240.01  6.55   368.88  4.99  361.59  4.93  7.28   7.02  
1 1 1 1  1  4  o 8  293.80  2.75  158.45  2.97   156.43  4.41   160.12  4.00   291.92  4.12  295.34  3.69  -3.42  5.53  
1 1 1 1  1  5  o 6  127.89  1.19  30.02   0.56   30.72   0.77   29.25   0.81   129.35  1.61  126.22  1.75  3.13   2.38  
1 1 1 1  1  6  o 5  381.04  2.94  266.53  4.11   263.74  5.98   269.03  5.66   379.04  4.30  382.82  4.03  -3.78  5.89  
1 1 1 1  1  7  o 12 306.80  2.81  172.78  3.16   163.27  3.56   207.91  6.85   298.23  3.25  336.54  5.54  -38.31 6.43  
1 1 1 1  1  8  o 7  604.50  4.10  670.79  9.10   671.46  12.86  670.12  12.88  604.80  5.79  604.20  5.81  0.61   8.20  
1 1 1 1  1  9  o 18 96.20   1.28  16.99   0.45   17.88   0.64   16.08   0.64   98.69   1.75  93.59   1.87  5.10   2.56  
1 1 1 1  1  10 o 2  412.33  3.02  312.09  4.56   319.35  6.34   304.28  6.58   417.10  4.14  407.13  4.40  9.96   6.04  
1 1 1 1  1  11 o 8  305.36  2.29  171.17  2.57   171.15  3.61   171.19  3.66   305.34  3.22  305.38  3.26  -0.03  4.58  
1 1 1 1  1  12 o 2  470.67  3.81  406.65  6.58   406.79  9.30   406.52  9.32   470.75  5.38  470.59  5.39  0.16   7.62  
1 1 1 1  1  13 o 13 425.78  3.50  332.79  5.47   334.67  7.73   330.91  7.73   426.98  4.93  424.58  4.96  2.40   7.00  
1 1 1 1  1  14 o 3  15.93   4.72  0.47    0.30   0.67    0.39   0.21    0.45   18.92   5.39  14.49   5.72  4.42   7.86  
1 1 1 1  1  15 o 3  203.47  2.10  76.00   1.57   76.49   2.28   75.55   2.17   204.13  3.05  202.88  2.91  1.26   4.21  
1 1 1 1  1  16 o 12 322.50  2.67  190.92  3.16   187.36  4.38   194.80  4.57   319.47  3.73  325.76  3.82  -6.29  5.34  
1 1 1 1  1  17 o 12 444.72  3.22  363.04  5.26   362.93  7.41   363.16  7.48   444.65  4.54  444.79  4.58  -0.14  6.45  
1 1 1 1  1  18 o 11 385.52  3.00  272.82  4.24   275.31  5.84   270.04  6.17   387.27  4.11  383.55  4.38  3.72   6.01  
1 1 1 1  1  19 o 15 215.33  2.07  85.11   1.64   85.01   2.29   85.22   2.35   215.20  2.90  215.47  2.97  -0.27  4.15  
1 1 1 1  1  20 o 15 702.59  4.86  906.13  12.54  900.50  17.62  911.92  17.86  700.40  6.85  704.82  6.90  -4.43  9.73  
1 1 1 1  1  21 o 1  531.07  4.23  517.73  8.25   524.11  12.24  512.42  11.17  534.33  6.24  528.34  5.76  5.99   8.49  
1 1 1 1  1  22 o 3  161.69  2.28  47.99   1.35   48.01   1.99   47.98   1.85   161.72  3.35  161.67  3.11  0.05   4.57  
1 1 1 1  1  23 o 13 181.27  2.72  60.32   1.81   63.23   2.34   55.97   2.86   185.60  3.43  174.55  4.46  11.05  5.63  
1 1 1 1  1  24 o 13 116.00  2.52  24.70   1.07   24.15   1.52   25.25   1.51   114.64  3.62  117.22  3.51  -2.59  5.04  
1 1 1 1  1  25 o 14 290.16  2.58  154.55  2.75   155.95  3.91   153.18  3.86   291.47  3.65  288.87  3.64  2.60   5.15  
1 1 1 1  1  26 f 0  397.18  3.13  289.57  4.56   292.47  6.49   286.74  6.41   399.16  4.43  395.23  4.42  3.93   6.25  
1 1 1 1  1  27 o 14 127.00  2.44  29.61   1.14   29.53   1.60   29.69   1.61   126.78  3.44  127.13  3.46  -0.34  4.88  
1 1 1 1  1  28 o 4  24.34   6.94  1.11    0.65   2.16    0.94   0.14    0.90   33.60   7.76  18.99   7.88  14.61  11.06 
1 1 1 1  1  29 o 9  155.26  2.35  44.25   1.34   45.72   1.91   42.84   1.88   157.82  3.30  152.77  3.34  5.05   4.70  
1 1 1 1  1  30 o 15 229.77  2.58  96.91   2.17   95.73   3.09   98.07   3.06   228.36  3.68  231.14  3.60  -2.78  5.15  
1 1 1 1  1  31 o 18 23.14   6.66  1.00    0.60   1.12    0.84   0.89    0.84   25.05   8.07  23.29   8.08  1.76   11.42 
1 1 1 1  1  32 o 1  34.29   5.07  2.21    0.62   2.29    0.87   2.12    0.88   34.69   7.10  33.33   7.36  1.36   10.23 
1 1 1 1  1  33 o 2  55.33   3.54  5.64    0.72   4.99    1.02   6.28    1.00   51.83   5.44  58.28   4.73  -6.44  7.21  
1 1 1 1  1  34 o 7  93.79   2.80  16.16   0.96   16.74   1.29   15.43   1.45   95.42   3.69  91.59   4.31  3.83   5.67  
1 1 1 1  1  35 o 9  121.99  2.50  27.32   1.12   26.10   1.56   28.59   1.60   119.19  3.58  124.75  3.50  -5.57  5.01  
1 1 1 1  1  36 o 12 206.58  2.57  78.34   1.95   76.71   2.72   80.04   2.79   204.42  3.62  208.82  3.63  -4.39  5.13  
1 1 1 1  1  37 o 2  34.05   5.54  2.18    0.67   2.42    0.94   1.95    0.95   35.63   7.45  31.94   8.09  3.69   11.00 
1 1 1 1  1  38 o 5  21.79   7.46  0.79    0.72   -0.03   1.07   1.48    0.97   19.69   8.40  28.31   8.60  -8.61  12.02 
1 1 1 1  1  39 o 4  91.59   3.53  15.42   1.18   15.27   1.52   15.66   1.89   91.08   4.55  92.19   5.62  -1.11  7.24  
1 1 1 1  1  40 o 10 20.52   7.92  0.49    0.85   0.69    1.11   0.23    1.30   23.75   9.11  22.87   9.47  0.88   13.14 
1 1 1 1  1  41 o 8  93.56   3.14  16.09   1.08   17.35   1.58   14.98   1.48   97.11   4.44  90.24   4.47  6.87   6.30  
1 1 1 1  1  42 o 2  26.82   6.96  1.37    0.69   2.92    1.04   0.13    0.93   39.26   7.47  19.14   7.97  20.12  10.92 
1 1 1 1  1  43 o 10 31.34   6.23  1.87    0.69   3.24    1.06   0.86    0.91   41.41   7.26  23.50   8.37  17.92  11.08 
1 1 1 1  1  44 o 3  50.98   3.85  4.80    0.72   5.84    1.04   3.87    0.98   56.18   5.12  45.53   6.03  10.64  7.91  
1 1 1 1  1  45 o 4  27.21   6.61  1.41    0.65   1.44    0.94   1.39    0.91   27.97   8.46  27.43   8.31  0.55   11.86 
1 1 1 1  1  46 o 19 15.04   6.26  0.08    0.57   0.85    0.83   -0.59   0.78   22.97   8.03  14.24   6.54  8.73   10.36 
1 1 1 1  1  47 o 13 14.41   6.11  0.01    0.56   1.09    0.82   -0.93   0.77   24.73   7.96  12.84   6.08  11.89  10.02 
1 1 1 1  1  48 o 10 18.89   6.60  0.58    0.56   0.46    0.76   0.72    0.85   19.55   7.50  22.09   8.05  -2.55  11.00 
1 1 1 1  1  49 o 10 25.16   5.94  1.21    0.54   1.92    0.77   0.51    0.76   31.77   6.78  19.90   7.55  11.88  10.15 
1 1 1 1  2  0  o 16 70.13   1.10  9.03    0.28   9.03    0.28   9.03    0.28   70.13   1.10  70.13   1.10  0.00   0.00  
1 1 1 1  2  1  o 15 388.55  3.48  277.14  4.96   272.67  7.35   280.87  6.72   385.41  5.19  391.16  4.68  -5.75  6.99  
1 1 1 1  2  2  o 10 122.01  1.57  27.33   0.70   23.77   1.20   29.18   0.87   113.75  2.87  126.09  1.87  -12.34 3.43  
1 1 1 1  2  3  o 15 222.07  1.83  90.52   1.49   90.74   2.12   90.31   2.11   222.34  2.60  221.80  2.59  0.54   3.66  
1 1 1 1  2  6  f 0  247.68  2.03  112.61  1.84   115.07  2.55   109.91  2.67   250.37  2.77  244.69  2.98  5.68   4.06  
1 1 1 1  2  7  o 11 13.99   2.73  0.37    0.14   0.34    0.19   0.40    0.19   13.44   3.72  14.53   3.62  -1.09  5.19  
1 1 1 1  2  8  o 11 358.38  2.82  235.76  3.71   236.86  4.75   234.03  5.96   359.21  3.60  357.06  4.54  2.15   5.80  
1 1 1 1  2  9  o 18 666.60  4.52  815.69  11.06  824.74  15.78  806.97  15.49  670.29  6.41  663.03  6.36  7.26   9.04  
1 1 1 1  2  10 o 18 492.30  3.41  444.89  6.17   443.12  8.70   446.68  8.76   491.32  4.82  493.29  4.84  -1.96  6.83  
1 1 1 1  2  11 o 10 40.58   1.80  3.03    0.27   2.84    0.36   3.26    0.40   39.26   2.51  42.08   2.61  -2.82  3.62  
1 1 1 1  2  12 o 11 74.70   1.58  10.24   0.43   10.23   0.60   10.25   0.62   74.64   2.20  74.70   2.27  -0.06  3.16  
1 1 1 1  2  13 o 3  523.13  4.05  502.35  7.77   505.34  11.46  499.80  10.58  524.68  5.95  521.80  5.52  2.89   8.12  
1 1 1 1  2  14 o 19 356.56  3.36  233.38  4.40   227.16  5.53   244.11  7.27   351.78  4.29  364.67  5.43  -12.89 6.92  
1 1 1 1  2  15 o 14 252.61  2.11  117.14  1.96   114.23  2.71   120.36  2.85   249.46  2.95  256.06  3.03  -6.60  4.23  
1 1 1 1  2  16 o 11 98.76   1.89  17.90   0.69   17.58   0.98   18.22   0.96   97.82   2.73  99.58   2.63  -1.76  3.79  
1 1 1 1  2  17 o 5  258.42  2.19  122.59  2.08   122.91  2.90   122.25  2.98   258.76  3.05  258.06  3.14  0.70   4.38  
1 1 1 1  2  18 o 9  549.04  3.87  553.35  7.81   549.62  10.94  557.23  11.15  547.18  5.45  550.96  5.51  -3.78  7.75  
1 1 1 1  2  19 o 1  686.23  4.91  864.44  12.37  836.01  16.41  901.86  18.83  674.85  6.62  700.93  7.32  -26.08 9.87  
1 1 1 1  2  20 o 11 469.68  3.66  404.94  6.31   411.13  8.98   398.88  8.88   473.26  5.17  466.15  5.19  7.11   7.32  
1 1 1 1  2  21 o 7  56.60   2.74  5.90    0.57   7.07    0.81   4.75    0.80   61.94   3.57  50.69   4.33  11.25  5.61  
1 1 1 1  2  22 o 10 350.77  3.25  225.86  4.19   229.54  5.98   222.32  5.86   353.62  4.61  348.01  4.58  5.61   6.50  
1 1 1 1  2  23 o 17 256.25  2.39  120.54  2.25   120.01  3.15   121.09  3.20   255.68  3.35  256.83  3.40  -1.15  4.77  
1 1 1 1  2  24 o 6  232.76  2.54  99.45   2.17   98.36   3.03   100.62  3.12   231.48  3.56  234.12  3.63  -2.65  5.08  
1 1 1 1  2  25 o 1  216.69  2.43  86.20   1.93   86.12   2.64   86.28   2.84   216.60  3.33  216.80  3.57  -0.20  4.88  
1 1 1 1  2  26 o 18 207.61  2.39  79.12   1.82   80.02   2.55   78.17   2.61   208.79  3.32  206.36  3.45  2.43   4.79  
1 1 1 1  2  27 o 19 139.28  2.58  35.61   1.32   35.19   1.71   36.21   2.07   138.47  3.37  140.39  4.01  -1.93  5.24  
1 1 1 1  2  28 o 17 492.21  3.68  444.73  6.64   443.27  9.38   446.21  9.41   491.40  5.20  493.03  5.20  -1.63  7.35  
1 1 1 1  2  29 o 4  122.01  2.49  27.32   1.12   26.98   1.62   27.64   1.54   121.17  3.65  122.65  3.42  -1.48  5.00  
1 1 1 1  2  30 o 7  86.14   2.82  13.64   0.89   13.68   1.28   13.59   1.24   86.23   4.05  85.97   3.94  0.27   5.65  
1 1 1 1  2  31 o 16 104.16  2.77  19.93   1.06   18.18   1.39   22.32   1.63   99.45   3.81  110.20  4.03  -10.75 5.55  
1 1 1 1  2  32 o 4  178.96  2.39  58.79   1.57   59.71   2.23   57.89   2.21   180.35  3.37  177.58  3.39  2.78   4.78  
1 1 1 1  2  33 o 18 56.30   3.55  5.84    0.73   6.75    1.08   5.07    0.99   60.44   4.90  52.31   5.23  8.13   7.16  
1 1 1 1  2  34 o 8  52.59   3.56  5.10    0.68   4.39    0.95   5.86    0.98   48.57   5.43  56.31   4.79  -7.74  7.24  
1 1 1 1  2  35 o 5  35.86   4.93  2.40    0.63   2.28    0.87   2.54    0.92   34.63   7.07  36.60   7.12  -1.97  10.04 
1 1 1 1  2  36 o 16 103.51  2.77  19.68   1.05   20.72   1.51   18.70   1.47   106.17  3.88  100.85  3.98  5.32   5.56  
1 1 1 1  2  37 o 18 55.14   4.02  5.61    0.81   4.73    1.14   6.53    1.15   50.35   6.28  59.38   5.35  -9.03  8.25  
1 1 1 1  2  38 o 7  121.96  2.89  27.30   1.29   27.33   1.99   27.28   1.71   121.94  4.45  121.86  3.82  0.09   5.86  
1 1 1 1  2  39 o 18 31.89   7.14  1.94    0.82   1.12    0.99   3.64    1.43   25.80   8.77  43.68   9.20  -17.88 12.72 
1 1 1 1  2  40 o 12 13.71   6.21  -0.39   0.67   0.74    0.92   -1.65   0.98   22.72   8.39  13.32   6.45  9.40   10.58 
1 1 1 1  2  41 o 15 184.17  2.97  62.27   2.01   61.40   2.83   63.15   2.85   182.88  4.21  185.48  4.19  -2.59  5.94  
1 1 1 1  2  42 o 15 108.83  2.87  21.76   1.14   20.91   1.59   22.66   1.65   106.66  4.07  111.02  4.05  -4.36  5.74  
1 1 1 1  2  43 o 9  53.66   3.82  5.31    0.75   5.08    1.09   5.52    1.02   52.26   5.79  54.59   5.17  -2.33  7.76  
1 1 1 1  2  44 o 2  33.04   5.86  2.06    0.68   2.98    1.03   1.33    0.92   39.67   7.32  27.01   8.39  12.66  11.13 
1 1 1 1  2  45 o 3  14.61   6.29  -0.06   0.61   0.98    0.92   -0.88   0.81   24.41   8.44  13.60   6.39  10.80  10.58 
1 1 1 1  2  46 o 13 34.56   5.53  2.25    0.68   2.07    0.99   2.40    0.93   32.94   8.22  35.54   7.38  -2.60  11.04 
1 1 1 1  2  47 o 14 22.07   6.41  0.91    0.55   0.60    0.77   1.23    0.79   20.69   7.65  25.76   7.71  -5.07  10.87 
1 1 1 1  2  48 o 14 16.93   6.55  0.33    0.58   0.13    0.79   0.57    0.86   17.75   7.36  21.10   8.02  -3.35  10.88 
1 1 1 1  2  49 o 3  16.45   6.34  0.32    0.54   0.28    0.72   0.37    0.81   18.01   7.21  19.46   7.69  -1.45  10.54 
1 1 1 1  3  0  o 9  73.94   0.93  10.04   0.25   10.04   0.25   10.04   0.25   73.94   0.93  73.94   0.93  0.00   0.00  
1 1 1 1  3  1  o 6  294.43  2.13  159.13  2.30   159.05  3.26   159.20  3.25   294.36  3.01  294.49  3.01  -0.14  4.26  
1 1 1 1  3  4  f 0  359.64  2.47  237.43  3.26   240.30  4.65   234.68  4.56   361.81  3.50  357.55  3.47  4.26   4.93  
1 1 1 1  3  5  o 10 216.76  1.72  86.25   1.37   88.15   1.97   84.46   1.91   219.14  2.45  214.50  2.43  4.63   3.45  
1 1 1 1  3  6  f 0  217.97  1.76  87.21   1.41   86.46   1.98   88.00   2.01   217.02  2.48  218.94  2.51  -1.92  3.53  
1 1 1 1  3  7  o 15 743.77  6.02  1015.49 16.43  1028.67 22.49  1000.41 24.05  748.58  8.18  738.23  8.87  10.35  12.07 
1 1 1 1  3  8  o 7  402.97  2.82  298.09  4.17   299.59  5.92   296.61  5.88   403.98  3.99  401.97  3.98  2.01   5.64  
1 1 1 1  3  9  o 6  165.53  1.62  50.30   0.98   51.60   1.31   48.62   1.49   167.66  2.13  162.75  2.49  4.91   3.27  
1 1 1 1  3  10 o 2  82.50   1.34  12.50   0.41   12.38   0.57   12.61   0.58   82.13   1.90  82.88   1.90  -0.75  2.69  
1 1 1 1  3  11 o 3  228.17  1.93  95.57   1.61   95.33   2.35   95.79   2.22   227.88  2.81  228.44  2.65  -0.56  3.86  
1 1 1 1  3  12 o 19 206.02  2.12  77.91   1.60   78.24   2.35   77.63   2.18   206.46  3.10  205.64  2.89  0.81   4.24  
1 1 1 1  3  13 o 18 222.59  2.18  90.95   1.78   91.23   2.52   90.67   2.52   222.93  3.08  222.25  3.09  0.68   4.37  
1 1 1 1  3  14 o 9  77.29   1.73  10.97   0.49   10.96   0.69   10.98   0.70   77.22   2.42  77.29   2.48  -0.07  3.47  
1 1 1 1  3  15 o 6  74.59   1.76  10.21   0.48   10.08   0.71   10.33   0.66   74.07   2.60  74.97   2.40  -0.89  3.54  
1 1 1 1  3  16 o 14 506.87  3.83  471.61  7.13   472.37  10.10  470.85  10.07  507.28  5.42  506.46  5.41  0.82   7.66  
1 1 1 1  3  17 o 5  796.72  5.44  1165.23 15.91  1151.38 22.24  1179.76 22.78  791.98  7.65  801.68  7.74  -9.70  10.88 
1 1 1 1  3  18 o 4  90.26   1.90  14.96   0.63   15.11   0.88   14.79   0.90   90.69   2.64  89.71   2.75  0.98   3.81  
1 1 1 1  3  19 o 13 86.77   2.00  13.82   0.64   14.81   0.90   12.83   0.90   89.79   2.74  83.54   2.95  6.26   4.03  
1 1 1 1  3  20 o 19 258.29  2.44  122.46  2.32   121.81  3.24   123.15  3.32   257.60  3.42  259.01  3.50  -1.41  4.89  
1 1 1 1  3  21 o 14 509.55  3.95  476.61  7.39   478.69  10.44  474.53  10.46  510.66  5.57  508.44  5.60  2.22   7.90  
1 1 1 1  3  22 o 15 320.45  3.05  188.50  3.59   189.81  5.04   187.15  5.11   321.56  4.27  319.30  4.36  2.26   6.10  
1 1 1 1  3  23 o 2  111.35  2.23  22.76   0.91   25.72   1.29   19.77   1.30   118.33  2.97  103.73  3.41  14.60  4.52  
1 1 1 1  3  24 o 6  128.35  2.47  30.24   1.16   30.07   1.59   30.44   1.70   127.95  3.39  128.72  3.61  -0.77  4.95  
1 1 1 1  3  25 o 18 339.76  2.92  211.90  3.64   216.79  5.34   207.65  4.97   343.66  4.23  336.33  4.03  7.33   5.84  
1 1 1 1  3  26 o 6  571.88  4.13  600.35  8.68   604.39  12.30  596.34  12.24  573.80  5.84  569.97  5.85  3.84   8.27  
1 1 1 1  3  27 o 4  123.65  2.65  28.07   1.20   29.31   1.59   26.42   1.83   126.31  3.44  119.90  4.17  6.41   5.41  
1 1 1 1  3  28 o 1  40.87   4.76  3.11    0.70   4.53    0.99   1.67    0.99   49.38   5.55  29.87   8.59  19.51  10.23 
1 1 1 1  3  29 o 1  130.35  2.57  31.19   1.23   33.73   1.76   28.79   1.71   135.51  3.54  125.18  3.73  10.33  5.15  
1 1 1 1  3  30 o 16 243.81  2.53  109.12  2.26   110.66  3.18   107.54  3.22   245.53  3.52  242.04  3.62  3.49   5.05  
1 1 1 1  3  31 o 8  123.07  2.64  27.80   1.19   25.96   1.58   30.29   1.83   118.86  3.62  128.39  3.88  -9.53  5.31  
1 1 1 1  3  32 o 8  117.34  2.52  25.28   1.08   22.88   1.48   28.02   1.59   111.58  3.63  123.50  3.50  -11.92 5.04  
1 1 1 1  3  33 o 6  48.21   3.91  4.29    0.69   4.35    1.03   4.25    0.92   48.29   5.95  47.85   5.31  0.44   7.97  
1 1 1 1  3  34 o 18 243.87  2.73  109.18  2.44   108.50  3.48   109.83  3.42   243.11  3.90  244.60  3.81  -1.49  5.45  
1 1 1 1  3  35 o 8  163.29  2.45  48.94   1.47   47.49   2.05   50.48   2.11   160.84  3.48  165.83  3.46  -4.99  4.91  
1 1 1 1  3  36 o 2  40.37   4.65  3.03    0.68   2.81    0.92   3.29    1.00   38.54   6.77  41.82   6.71  -3.29  9.53  
1 1 1 1  3  37 o 9  21.53   7.10  0.81    0.65   0.91    0.99   0.73    0.86   24.34   8.73  22.26   8.13  2.08   11.93 
1 1 1 1  3  38 o 18 46.43   4.97  4.00    0.83   3.57    1.14   4.51    1.23   43.49   7.38  49.06   7.00  -5.57  10.17 
1 1 1 1  3  39 o 18 92.32   3.30  15.66   1.12   16.47   1.54   14.77   1.63   94.62   4.45  89.55   4.96  5.07   6.66  
1 1 1 1  3  40 o 17 56.51   3.89  5.89    0.80   5.22    1.12   6.59    1.14   52.99   5.86  59.67   5.28  -6.68  7.89  
1 1 1 1  3  41 o 9  138.28  3.41  35.10   1.73   29.54   2.68   39.08   2.27   126.73  5.77  145.85  4.24  -19.12 7.16  
1 1 1 1  3  42 o 10 18.01   6.90  0.40    0.64   -0.00   0.92   0.77    0.89   18.34   7.79  22.76   8.26  -4.41  11.35 
1 1 1 1  3  43 o 14 24.65   6.91  1.15    0.65   0.48    0.92   1.80    0.92   21.08   8.24  30.76   8.02  -9.68  11.50 
1 1 1 1  3  44 o 5  63.37   3.65  7.40    0.85   7.64    1.27   7.21    1.13   64.28   5.45  62.45   4.98  1.83   7.38  
1 1 1 1  3  45 o 14 34.50   5.02  2.23    0.62   2.91    0.88   1.57    0.87   39.35   6.30  28.80   7.94  10.56  10.14 
1 1 1 1  3  46 o 4  14.59   6.16  0.02    0.57   1.07    0.85   -0.82   0.76   24.69   8.10  13.17   6.19  11.52  10.20 
1 1 1 1  3  47 o 18 14.87   6.16  0.10    0.55   0.04    0.75   0.17    0.80   16.88   7.11  18.09   7.46  -1.21  10.31 
1 1 1 1  3  48 o 14 24.03   6.18  1.10    0.55   0.75    0.78   1.45    0.77   21.80   7.74  27.64   7.46  -5.84  10.75 
1 1 1 1  3  49 o 13 49.87   4.17  4.60    0.76   3.84    1.06   5.40    1.09   45.28   6.54  53.94   5.57  -8.66  8.59  
1 1 1 1  4  0  o 12 956.13  11.34 1678.14 39.82  1678.14 39.82  1678.14 39.82  956.13  11.34 956.13  11.34 0.00   0.00  
1 1 1 1  4  1  o 15 138.91  1.10  35.42   0.56   35.16   0.79   35.69   0.80   138.40  1.55  139.43  1.56  -1.03  2.20  
1 1 1 1  4  2  o 17 262.52  1.94  126.50  1.87   127.83  2.66   125.22  2.62   263.88  2.75  261.18  2.73  2.70   3.87  
1 1 1 1  4  3  o 18 418.40  3.03  321.35  4.65   325.40  6.64   317.44  6.52   421.03  4.29  415.84  4.27  5.19   6.05  
1 1 1 1  4  4  o 13 242.41  1.86  107.87  1.65   108.66  2.35   107.09  2.33   243.30  2.63  241.53  2.62  1.77   3.71  
1 1 1 1  4  6  o 4  609.28  4.39  681.43  9.82   685.10  13.06  676.67  14.88  610.91  5.82  607.14  6.68  3.77   8.86  
1 1 1 1  4  7  o 4  56.88   1.15  5.94    0.24   5.92    0.34   5.96    0.34   56.75   1.64  56.96   1.63  -0.21  2.31  
1 1 1 1  4  8  o 16 260.69  1.96  124.75  1.87   126.70  2.68   122.89  2.62   262.71  2.78  258.73  2.76  3.98   3.91  
1 1 1 1  4  9  o 3  436.76  3.05  350.17  4.89   346.73  6.85   353.72  6.97   434.61  4.29  438.97  4.32  -4.36  6.09  
1 1 1 1  4  10 o 17 433.50  3.15  344.97  5.01   344.59  6.84   345.40  7.35   433.27  4.30  433.78  4.61  -0.51  6.31  
1 1 1 1  4  11 o 6  185.46  1.83  63.14   1.25   67.13   1.90   60.09   1.66   191.23  2.70  180.93  2.50  10.30  3.68  
1 1 1 1  4  12 o 6  28.59   2.71  1.51    0.28   1.02    0.39   2.05    0.41   23.13   4.74  33.28   3.37  -10.15 5.81  
1 1 1 1  4  13 o 14 227.10  2.04  94.68   1.70   95.89   2.42   93.49   2.39   228.55  2.88  225.68  2.89  2.87   4.08  
1 1 1 1  4  14 o 19 838.72  9.23  1291.31 28.43  1299.59 35.01  1275.28 48.72  841.41  11.33 833.50  15.92 7.91   19.54 
1 1 1 1  4  15 o 3  346.81  2.61  220.79  3.33   214.70  4.60   227.45  4.82   342.00  3.67  352.01  3.73  -10.01 5.23  
1 1 1 1  4  16 o 12 101.83  1.99  19.03   0.74   19.36   1.17   18.81   0.96   102.65  3.11  101.21  2.59  1.45   4.05  
1 1 1 1  4  17 o 2  301.87  2.58  167.28  2.86   167.66  4.06   166.90  4.04   302.22  3.66  301.53  3.65  0.69   5.16  
1 1 1 1  4  18 o 19 159.72  1.84  46.83   1.08   45.44   1.50   48.31   1.55   157.33  2.60  162.23  2.60  -4.90  3.68  
1 1 1 1  4  19 o 9  575.25  4.33  607.44  9.15   606.86  12.93  608.02  12.95  574.97  6.12  575.52  6.13  -0.55  8.66  
1 1 1 1  4  20 o 3  52.54   2.77  5.08    0.53   5.94    0.83   4.47    0.70   56.73   3.99  49.19   3.90  7.54   5.58  
1 1 1 1  4  21 o 7  32.73   4.89  2.01    0.57   1.93    0.75   2.12    0.87   31.84   6.67  33.30   7.31  -1.46  9.90  
1 1 1 1  4  22 o 7  160.67  2.22  47.39   1.31   46.60   1.81   48.24   1.89   159.33  3.10  162.11  3.17  -2.78  4.44  
1 1 1 1  4  23 o 12 244.08  2.36  109.36  2.11   111.79  2.99   106.94  2.98   246.78  3.30  241.37  3.37  5.41   4.71  
1 1 1 1  4  24 f 0  183.58  2.32  61.86   1.56   61.81   2.11   61.93   2.33   183.50  3.13  183.68  3.46  -0.18  4.67  
1 1 1 1  4  25 o 4  140.78  2.49  36.38   1.29   36.85   1.77   35.85   1.88   141.68  3.40  139.71  3.66  1.98   5.00  
1 1 1 1  4  26 o 12 77.89   3.06  11.16   0.87   11.93   1.23   10.37   1.24   80.52   4.19  75.02   4.52  5.50   6.16  
1 1 1 1  4  27 o 10 241.38  2.45  106.95  2.17   106.04  2.96   108.02  3.20   240.35  3.36  242.58  3.60  -2.23  4.92  
1 1 1 1  4  28 o 2  256.38  2.63  120.66  2.48   119.48  3.42   121.96  3.61   255.13  3.65  257.76  3.81  -2.64  5.27  
1 1 1 1  4  29 o 3  114.32  2.61  23.99   1.10   24.16   1.53   23.81   1.57   114.66  3.63  113.83  3.77  0.83   5.24  
1 1 1 1  4  30 o 8  22.10   6.87  0.89    0.62   1.65    0.87   0.14    0.87   29.44   7.91  18.63   7.73  10.81  11.06 
1 1 1 1  4  31 o 1  41.69   4.51  3.23    0.68   2.16    0.90   4.67    1.04   33.62   7.46  50.09   5.76  -16.47 9.42  
1 1 1 1  4  32 o 3  216.76  2.64  86.25   2.10   83.86   2.83   89.19   3.14   213.74  3.61  220.42  3.88  -6.69  5.30  
1 1 1 1  4  33 o 17 250.98  2.62  115.63  2.42   117.17  3.38   114.02  3.46   252.64  3.64  249.23  3.78  3.41   5.25  
1 1 1 1  4  34 o 16 204.76  2.74  76.96   2.06   76.83   2.82   77.11   3.02   204.59  3.75  204.96  4.01  -0.37  5.49  
1 1 1 1  4  35 o 17 11.61   5.40  -0.50   0.55   -1.30   0.76   0.42    0.81   11.66   5.66  19.77   7.73  -8.11  9.58  
1 1 1 1  4  36 o 5  64.21   3.59  7.59    0.84   6.86    1.22   8.27    1.17   60.89   5.50  66.93   4.78  -6.04  7.29  
1 1 1 1  4  37 o 2  49.06   3.99  4.45    0.71   5.07    1.05   3.91    0.97   52.28   5.54  45.77   5.92  6.51   8.11  
1 1 1 1  4  39 o 18 63.10   3.85  7.34    0.89   6.54    1.19   8.35    1.34   59.44   5.51  67.21   5.47  -7.76  7.76  
1 1 1 1  4  40 o 13 29.55   6.55  1.67    0.69   1.57    0.97   1.76    0.99   29.04   8.55  30.55   8.48  -1.51  12.04 
1 1 1 1  4  41 o 10 174.25  3.01  55.73   1.92   54.09   2.73   57.36   2.71   171.61  4.34  176.77  4.18  -5.16  6.02  
1 1 1 1  4  42 o 16 113.24  3.45  23.56   1.43   28.60   2.11   19.25   1.95   124.74  4.62  102.27  5.22  22.47  6.97  
1 1 1 1  4  43 o 14 16.80   6.71  0.25    0.63   0.50    0.88   -0.01   0.89   20.81   8.06  18.09   7.69  2.73   11.14 
1 1 1 1  4  44 o 6  22.99   6.79  0.98    0.61   1.99    0.89   0.07    0.85   32.28   7.61  18.01   7.56  14.27  10.73 
1 1 1 1  4  45 o 15 44.37   4.24  3.65    0.68   3.17    0.96   4.13    0.97   41.05   6.61  47.09   5.72  -6.03  8.74  
1 1 1 1  4  46 f 0  58.79   3.43  6.37    0.74   5.56    0.99   7.36    1.10   54.80   4.99  63.14   4.79  -8.33  6.92  
1 1 1 1  4  47 o 13 13.41   5.90  -0.16   0.56   -0.53   0.79   0.22    0.80   14.54   6.63  18.44   7.52  -3.89  10.03 
1 1 1 1  4  48 o 2  19.65   6.45  0.68    0.54   0.80    0.74   0.54    0.77   22.02   7.59  20.26   7.64  1.76   10.77 
1 1 1 1  4  49 o 5  13.99   6.09  -0.11   0.58   0.17    0.88   -0.34   0.78   18.90   7.81  15.31   6.83  3.59   10.38 
1 1 1 1  5  0  o 10 40.42   0.88  3.00    0.13   3.00    0.13   3.00    0.13   40.42   0.88  40.42   0.88  0.00   0.00  
1 1 1 1  5  1  o 2  261.26  1.91  125.30  1.83   124.53  2.42   126.34  2.82   260.46  2.53  262.34  2.93  -1.88  3.86  
1 1 1 1  5  2  f 0  688.22  4.58  869.47  11.58  862.86  16.27  876.25  16.49  685.61  6.46  690.90  6.50  -5.30  9.17  
1 1 1 1  5  3  o 17 263.62  1.84  127.57  1.78   127.79  2.52   127.35  2.51   263.85  2.60  263.39  2.60  0.46   3.67  
1 1 1 1  5  4  o 11 220.38  1.60  89.16   1.29   90.17   1.84   88.17   1.82   221.63  2.27  219.17  2.26  2.47   3.20  
1 1 1 1  5  5  f 0  81.72   1.02  12.26   0.31   12.50   0.42   11.99   0.45   82.51   1.38  80.81   1.51  1.69   2.05  
1 1 1 1  5  6  o 19 502.01  3.41  462.61  6.29   461.67  8.88   463.56  8.91   501.50  4.83  502.52  4.83  -1.02  6.83  
1 1 1 1  5  7  o 13 568.51  3.86  593.30  8.06   598.43  11.49  588.31  11.32  570.96  5.48  566.12  5.45  4.85   7.73  
1 1 1 1  5  8  o 19 365.56  2.59  245.31  3.47   245.19  4.91   245.42  4.91   365.47  3.66  365.64  3.66  -0.17  5.17  
1 1 1 1  5  9  o 9  88.98   1.27  14.53   0.42   14.74   0.59   14.33   0.58   89.60   1.79  88.37   1.80  1.23   2.54  
1 1 1 1  5  10 o 8  202.15  1.96  75.01   1.46   73.42   2.03   76.69   2.09   199.99  2.77  204.40  2.78  -4.41  3.92  
1 1 1 1  5  11 o 11 676.27  4.92  839.53  12.20  858.98  17.60  821.50  16.94  684.06  7.01  668.97  6.90  15.09  9.83  
1 1 1 1  5  12 o 10 178.01  1.81  58.17   1.19   58.26   1.62   58.06   1.74   178.15  2.48  177.84  2.66  0.31   3.64  
1 1 1 1  5  13 o 8  205.09  1.92  77.21   1.45   77.94   2.05   76.49   2.04   206.06  2.71  204.13  2.73  1.93   3.85  
1 1 1 1  5  14 o 8  59.03   1.80  6.40    0.39   5.70    0.54   7.17    0.56   55.65   2.65  62.44   2.46  -6.80  3.61  
1 1 1 1  5  15 o 8  215.47  1.93  85.22   1.53   83.62   2.13   86.93   2.19   213.43  2.71  217.61  2.74  -4.19  3.86  
1 1 1 1  5  16 o 1  284.74  2.45  148.83  2.56   148.04  3.62   149.63  3.63   283.98  3.47  285.50  3.46  -1.52  4.90  
1 1 1 1  5  17 o 8  677.72  5.39  843.14  13.42  856.68  21.08  833.92  17.41  683.14  8.41  674.01  7.03  9.14   10.96 
1 1 1 1  5  18 o 9  213.08  2.24  83.34   1.75   84.97   2.60   81.98   2.37   215.14  3.29  211.33  3.06  3.81   4.49  
1 1 1 1  5  19 o 8  70.41   2.48  9.11    0.64   8.35    0.95   9.75    0.87   67.33   3.86  72.81   3.26  -5.48  5.05  
1 1 1 1  5  20 o 3  8.64    4.24  -0.96   0.47   -0.51   0.64   -1.45   0.67   12.81   5.90  10.26   5.05  2.55   7.77  
1 1 1 1  5  21 o 6  276.71  2.40  140.56  2.43   140.09  3.43   141.03  3.46   276.25  3.38  277.18  3.40  -0.92  4.79  
1 1 1 1  5  22 o 14 209.70  2.32  80.72   1.79   79.39   2.53   82.03   2.52   207.97  3.32  211.40  3.24  -3.43  4.64  
1 1 1 1  5  23 o 3  40.02   4.30  2.97    0.62   2.97    0.90   2.98    0.86   39.70   6.39  39.84   6.07  -0.15  8.81  
1 1 1 1  5  24 o 7  18.80   6.68  0.55    0.58   1.04    0.87   0.16    0.78   24.53   8.20  17.87   7.36  6.67   11.02 
1 1 1 1  5  25 o 6  192.82  2.48  68.25   1.76   69.91   2.43   66.45   2.54   195.15  3.40  190.27  3.63  4.88   4.97  
1 1 1 1  5  26 o 14 289.60  2.62  153.95  2.79   149.19  3.81   159.40  4.08   285.08  3.64  294.68  3.77  -9.59  5.24  
1 1 1 1  5  27 o 19 342.64  2.90  215.51  3.64   216.77  5.11   214.22  5.19   343.64  4.05  341.61  4.14  2.03   5.79  
1 1 1 1  5  28 o 10 141.87  2.71  36.95   1.41   37.89   1.86   35.66   2.17   143.68  3.53  139.31  4.24  4.37   5.51  
1 1 1 1  5  29 o 3  74.67   3.21  10.25   0.88   10.01   1.22   10.52   1.27   73.69   4.53  75.57   4.60  -1.88  6.45  
1 1 1 1  5  30 o 13 93.60   2.70  16.10   0.93   16.58   1.29   15.59   1.33   94.96   3.72  92.06   3.95  2.90   5.42  
1 1 1 1  5  31 o 18 399.20  3.32  292.54  4.87   287.81  6.93   297.16  6.85   395.97  4.77  402.35  4.64  -6.38  6.65  
1 1 1 1  5  32 f 0  34.02   5.16  2.17    0.62   2.56    0.84   1.69    0.94   36.80   6.45  29.92   8.25  6.89   10.47 
1 1 1 1  5  33 o 10 98.28   2.69  17.75   0.97   18.27   1.32   17.13   1.43   99.70   3.62  96.52   4.05  3.18   5.43  
1 1 1 1  5  34 o 12 201.36  2.68  74.43   1.98   73.05   2.72   75.98   2.88   199.48  3.71  203.45  3.86  -3.97  5.35  
1 1 1 1  5  35 f 0  121.67  2.70  27.17   1.20   26.28   1.57   28.46   1.88   119.59  3.58  124.44  4.12  -4.85  5.45  
1 1 1 1  5  36 o 14 66.51   3.64  8.14    0.89   8.75    1.30   7.62    1.21   68.84   5.19  64.24   5.17  4.60   7.33  
1 1 1 1  5  37 o 14 49.29   4.33  4.49    0.78   4.74    1.05   4.20    1.15   50.49   5.79  47.38   6.78  3.11   8.92  
1 1 1 1  5  38 o 18 131.12  2.69  31.56   1.30   30.28   1.81   32.91   1.86   128.38  3.84  133.84  3.78  -5.45  5.39  
1 1 1 1  5  39 o 13 74.00   3.54  10.08   0.96   9.53    1.29   10.74   1.43   71.88   4.94  76.33   5.13  -4.45  7.12  
1 1 1 1  5  40 o 12 30.76   6.48  1.80    0.71   2.15    0.96   1.38    1.06   33.56   7.90  27.88   9.04  5.68   12.00 
1 1 1 1  5  41 o 18 93.91   3.13  16.21   1.08   17.89   1.54   14.57   1.52   98.62   4.26  88.98   4.66  9.64   6.31  
1 1 1 1  5  42 o 1  24.87   7.44  1.15    0.73   1.57    1.15   0.86    0.95   29.54   9.39  23.71   8.54  5.83   12.69 
1 1 1 1  5  43 o 8  22.11   7.06  0.88    0.65   0.90    0.93   0.85    0.90   23.88   8.46  23.37   8.34  0.51   11.88 
1 1 1 1  5  44 o 6  29.01   5.97  1.60    0.61   0.91    0.86   2.33    0.88   23.56   8.15  34.98   7.11  -11.43 10.81 
1 1 1 1  5  45 o 3  54.41   3.88  5.46    0.77   5.55    1.09   5.37    1.09   54.71   5.50  53.82   5.60  0.89   7.85  
1 1 1 1  5  46 o 7  11.76   5.41  -0.41   0.54   0.00    0.77   -0.80   0.74   16.91   7.18  13.00   6.11  3.91   9.42  
1 1 1 1  5  47 o 7  13.34   5.88  -0.18   0.56   -0.60   0.80   0.23    0.79   14.45   6.63  18.38   7.47  -3.93  9.99  
1 1 1 1  5  48 o 6  35.67   4.65  2.37    0.59   2.76    0.89   2.06    0.80   38.21   6.56  32.93   6.84  5.28   9.48  
1 1 1 1  5  49 o 6  50.71   3.82  4.75    0.71   3.98    0.97   5.62    1.03   46.18   5.83  55.10   5.15  -8.92  7.78  
1 1 1 1  6  0  f 0  103.83  1.29  19.79   0.49   19.79   0.49   19.79   0.49   103.83  1.29  103.83  1.29  0.00   0.00  
1 1 1 1  6  1  o 10 476.44  3.19  416.69  5.58   417.97  7.91   415.43  7.88   477.17  4.52  475.72  4.51  1.45   6.38  
1 1 1 1  6  2  o 2  54.34   0.75  5.42    0.15   5.40    0.20   5.44    0.22   54.25   1.02  54.44   1.12  -0.19  1.51  
1 1 1 1  6  3  o 12 551.79  3.82  558.91  7.74   562.04  10.65  555.41  11.27  553.33  5.24  550.06  5.58  3.27   7.66  
1 1 1 1  6  4  o 19 578.30  3.88  613.90  8.25   614.10  11.67  613.70  11.66  578.39  5.49  578.20  5.49  0.19   7.77  
1 1 1 1  6  5  o 6  405.53  2.78  301.88  4.14   300.38  5.83   303.40  5.88   404.52  3.92  406.55  3.94  -2.03  5.56  
1 1 1 1  6  6  o 7  143.04  1.27  37.56   0.67   37.33   0.94   37.79   0.95   142.61  1.79  143.47  1.80  -0.86  2.53  
1 1 1 1  6  7  o 9  111.99  1.20  23.02   0.49   22.67   0.69   23.38   0.70   111.14  1.70  112.85  1.70  -1.72  2.40  
1 1 1 1  6  8  o 18 112.42  1.25  23.20   0.52   22.82   0.72   23.60   0.73   111.49  1.77  113.38  1.77  -1.89  2.50  
1 1 1 1  6  9  o 10 245.03  2.18  110.21  1.97   110.53  2.79   109.90  2.77   245.38  3.10  244.68  3.08  0.70   4.37  
1 1 1 1  6  10 o 17 259.78  2.15  123.88  2.05   124.47  2.91   123.31  2.88   260.39  3.05  259.18  3.02  1.21   4.29  
1 1 1 1  6  11 o 6  310.93  2.40  177.47  2.74   176.30  4.00   178.49  3.76   309.91  3.52  311.83  3.28  -1.92  4.81  
1 1 1 1  6  12 o 2  212.20  1.93  82.66   1.50   80.62   2.08   84.90   2.18   209.56  2.70  215.06  2.76  -5.50  3.86  
1 1 1 1  6  13 o 10 238.68  2.30  104.57  2.01   105.02  2.62   103.93  3.15   239.19  2.98  237.94  3.60  1.25   4.68  
1 1 1 1  6  14 o 4  754.93  5.31  1046.19 14.71  1037.90 21.37  1053.66 20.27  751.94  7.74  757.62  7.29  -5.69  10.63 
1 1 1 1  6  15 o 7  267.98  2.18  131.82  2.15   130.03  3.00   133.71  3.07   266.15  3.07  269.88  3.10  -3.74  4.36  
1 1 1 1  6  16 o 10 73.33   1.97  9.88    0.53   9.31    0.74   10.48   0.76   71.18   2.82  75.52   2.75  -4.34  3.94  
1 1 1 1  6  17 o 14 225.98  2.10  93.74   1.75   93.52   2.39   94.00   2.56   225.71  2.88  226.29  3.08  -0.57  4.22  
1 1 1 1  6  18 o 6  569.34  4.28  595.03  8.95   597.94  12.73  592.19  12.59  570.73  6.07  567.98  6.04  2.75   8.56  
1 1 1 1  6  19 o 18 583.75  4.39  625.53  9.42   621.06  13.24  630.11  13.40  581.66  6.20  585.88  6.23  -4.22  8.79  
1 1 1 1  6  20 o 10 240.78  2.21  106.42  1.95   105.95  2.75   106.91  2.78   240.24  3.11  241.33  3.13  -1.09  4.42  
1 1 1 1  6  21 o 4  27.77   5.11  1.46    0.50   0.81    0.70   2.17    0.72   21.76   7.35  33.85   6.04  -12.09 9.51  
1 1 1 1  6  22 o 11 168.51  2.23  52.13   1.38   49.61   1.93   54.74   1.97   164.40  3.20  172.69  3.11  -8.29  4.46  
1 1 1 1  6  23 o 18 281.97  2.49  145.95  2.58   147.68  3.68   144.29  3.61   283.63  3.53  280.37  3.51  3.27   4.98  
1 1 1 1  6  24 o 4  529.96  3.85  515.57  7.49   512.09  10.53  519.13  10.66  528.17  5.43  531.79  5.46  -3.62  7.70  
1 1 1 1  6  25 o 4  170.57  2.43  53.40   1.52   54.41   2.13   52.35   2.18   172.16  3.37  168.88  3.52  3.28   4.87  
1 1 1 1  6  26 o 5  276.10  2.69  139.93  2.73   139.39  3.86   140.48  3.86   275.56  3.81  276.64  3.81  -1.07  5.39  
1 1 1 1  6  28 o 9  233.85  2.63  100.39  2.26   98.22   3.12   102.79  3.28   231.32  3.67  236.63  3.78  -5.31  5.27  
1 1 1 1  6  29 o 10 318.02  3.00  185.65  3.50   182.33  4.85   189.28  5.06   315.16  4.19  321.11  4.30  -5.95  6.00  
1 1 1 1  6  30 o 17 90.10   2.70  14.92   0.89   16.13   1.26   13.70   1.26   93.67   3.68  86.31   3.99  7.36   5.43  
1 1 1 1  6  31 f 0  235.62  2.54  101.91  2.20   98.01   2.99   106.47  3.24   231.07  3.52  240.84  3.66  -9.77  5.08  
1 1 1 1  6  32 o 19 111.66  2.66  22.89   1.09   23.84   1.50   21.80   1.60   113.91  3.58  108.90  4.01  5.01   5.37  
1 1 1 1  6  33 o 11 78.07   2.98  11.20   0.85   11.42   1.16   10.96   1.26   78.76   4.03  77.13   4.47  1.63   6.02  
1 1 1 1  6  34 o 14 32.33   5.65  1.97    0.65   1.95    0.90   2.00    0.93   31.96   7.77  32.37   7.86  -0.41  11.06 
1 1 1 1  6  35 f 0  14.76   6.43  -0.13   0.65   -0.26   0.88   0.03    0.97   16.75   7.37  19.06   8.06  -2.31  10.92 
1 1 1 1  6  36 o 8  67.20   3.79  8.32    0.93   7.49    1.18   9.66    1.51   63.69   5.09  72.31   5.73  -8.62  7.67  
1 1 1 1  6  37 o 1  151.73  2.76  42.26   1.54   42.34   2.19   42.19   2.16   151.82  3.94  151.55  3.88  0.27   5.53  
1 1 1 1  6  38 o 16 114.23  2.83  23.95   1.18   23.20   1.61   24.84   1.75   112.36  3.91  116.26  4.11  -3.90  5.67  
1 1 1 1  6  39 o 17 38.55   5.62  2.79    0.77   2.56    1.07   3.03    1.12   36.61   8.16  39.96   7.89  -3.35  11.35 
1 1 1 1  6  40 o 11 19.67   7.25  0.55    0.69   0.93    0.97   0.16    0.99   24.32   8.64  19.86   8.24  4.46   11.94 
1 1 1 1  6  41 f 0  91.63   3.48  15.43   1.17   12.35   1.62   18.78   1.69   81.84   5.42  101.04  4.56  -19.20 7.08  
1 1 1 1  6  42 o 15 68.36   3.60  8.60    0.90   7.81    1.27   9.40    1.27   64.99   5.38  71.39   4.88  -6.40  7.27  
1 1 1 1  6  43 o 2  27.37   6.65  1.43    0.66   1.37    0.94   1.49    0.93   27.37   8.49  28.33   8.37  -0.96  11.92 
1 1 1 1  6  44 o 4  14.72   6.28  -0.03   0.60   0.01    0.79   -0.08   0.92   17.17   7.27  18.01   7.73  -0.85  10.62 
1 1 1 1  6  45 o 1  36.37   4.68  2.47    0.61   2.73    0.85   2.19    0.88   38.09   6.30  33.86   7.27  4.23   9.62  
1 1 1 1  6  46 o 18 23.21   6.39  1.02    0.56   0.20    0.78   1.92    0.81   18.07   7.38  31.67   7.17  -13.61 10.29 
1 1 1 1  6  47 o 8  26.52   6.63  1.34    0.64   1.01    0.98   1.59    0.85   24.96   8.72  28.95   7.82  -3.99  11.71 
1 1 1 1  6  48 o 18 12.70   5.59  -0.15   0.51   -0.54   0.72   0.24    0.71   13.63   6.26  17.67   7.14  -4.04  9.49  
1 1 1 1  6  49 f 0  17.21   6.49  0.39    0.56   -0.21   0.76   1.10    0.82   15.62   6.86  24.86   7.97  -9.23  10.52 
1 1 1 1  7  0  o 10 161.19  1.68  47.70   0.99   47.70   0.99   47.70   0.99   161.19  1.68  161.19  1.68  0.00   0.00  
1 1 1 1  7  1  o 19 244.61  1.70  109.84  1.53   110.91  2.18   108.80  2.14   245.80  2.41  243.46  2.40  2.35   3.40  
1 1 1 1  7  4  o 10 60.78   0.90  6.78    0.20   6.93    0.29   6.63    0.28   61.45   1.26  60.11   1.29  1.34   1.80  
1 1 1 1  7  5  o 3  163.19  1.32  48.89   0.79   48.67   1.11   49.11   1.13   162.83  1.86  163.56  1.87  -0.74  2.64  
1 1 1 1  7  6  o 2  210.74  1.62  81.52   1.25   79.95   1.74   83.20   1.80   208.70  2.27  212.89  2.30  -4.19  3.23  
1 1 1 1  7  7  o 3  184.18  1.62  62.27   1.09   64.19   1.58   60.51   1.51   187.00  2.30  181.55  2.27  5.45   3.24  
1 1 1 1  7  8  o 10 271.49  2.33  135.30  2.32   136.58  3.31   134.07  3.26   272.77  3.31  270.25  3.28  2.52   4.66  
1 1 1 1  7  9  o 7  204.03  1.80  76.42   1.35   76.96   1.79   75.71   2.05   204.75  2.39  203.09  2.75  1.66   3.64  
1 1 1 1  7  10 o 11 153.99  1.49  43.53   0.84   43.89   1.20   43.18   1.18   154.63  2.12  153.37  2.10  1.26   2.98  
1 1 1 1  7  11 o 5  339.43  2.57  211.50  3.20   213.23  4.41   209.57  4.65   340.82  3.53  337.88  3.75  2.94   5.15  
1 1 1 1  7  12 o 19 239.70  2.08  105.47  1.83   103.48  2.54   107.61  2.64   237.42  2.92  242.12  2.97  -4.70  4.17  
1 1 1 1  7  13 o 6  154.92  1.63  44.06   0.93   43.20   1.30   44.95   1.32   153.40  2.30  156.48  2.30  -3.08  3.26  
1 1 1 1  7  14 o 10 83.80   1.85  12.89   0.57   12.68   0.77   13.14   0.85   83.08   2.52  84.57   2.74  -1.49  3.73  
1 1 1 1  7  15 f 0  137.68  1.68  34.79   0.85   34.85   1.20   34.74   1.20   137.79  2.36  137.57  2.38  0.22   3.35  
1 1 1 1  7  16 o 19 345.93  2.82  219.67  3.58   221.03  5.09   218.34  5.03   347.00  3.99  344.88  3.97  2.12   5.63  
1 1 1 1  7  17 o 19 425.28  3.46  332.00  5.40   343.04  8.17   323.46  7.19   432.29  5.15  419.77  4.66  12.52  6.95  
1 1 1 1  7  18 o 16 302.18  2.71  167.63  3.01   163.93  4.05   172.17  4.49   298.84  3.69  306.26  3.99  -7.42  5.44  
1 1 1 1  7  19 o 18 17.73   5.77  0.56    0.43   0.52    0.62   0.59    0.60   18.82   6.88  19.25   6.80  -0.43  9.68  
1 1 1 1  7  20 o 5  278.57  2.45  142.45  2.51   139.39  3.61   145.30  3.49   275.57  3.57  281.34  3.38  -5.77  4.91  
1 1 1 1  7  21 o 15 312.46  2.57  179.22  2.95   175.97  4.12   182.65  4.22   309.61  3.62  315.43  3.65  -5.82  5.14  
1 1 1 1  7  22 o 3  11.51   5.32  -0.45   0.53   -0.73   0.76   -0.19   0.74   13.50   6.29  15.50   6.79  -2.00  9.26  
1 1 1 1  7  23 o 9  161.97  2.33  48.16   1.39   46.33   1.88   50.34   2.05   158.87  3.22  165.59  3.38  -6.72  4.67  
1 1 1 1  7  24 o 3  237.75  2.36  103.76  2.06   103.07  2.90   104.46  2.94   236.96  3.33  238.55  3.35  -1.59  4.72  
1 1 1 1  7  25 o 17 607.47  4.62  677.40  10.31  684.05  14.65  670.88  14.51  610.44  6.54  604.54  6.54  5.90   9.25  
1 1 1 1  7  26 o 19 253.19  2.62  117.67  2.43   115.78  3.37   119.72  3.51   251.14  3.66  255.38  3.74  -4.24  5.23  
1 1 1 1  7  27 o 9  283.88  2.79  147.93  2.90   150.38  4.11   145.50  4.10   286.22  3.91  281.53  3.97  4.68   5.57  
1 1 1 1  7  28 o 9  85.90   2.86  13.56   0.90   13.51   1.30   13.61   1.25   85.68   4.13  86.02   3.98  -0.33  5.73  
1 1 1 1  7  29 o 17 309.72  2.73  176.09  3.10   175.20  4.38   176.99  4.38   308.93  3.86  310.51  3.85  -1.58  5.45  
1 1 1 1  7  30 o 2  70.86   2.98  9.23    0.77   8.57    1.04   10.06   1.16   68.22   4.16  73.90   4.30  -5.68  5.98  
1 1 1 1  7  32 o 18 27.69   6.02  1.46    0.59   1.39    0.80   1.55    0.89   27.19   7.65  28.68   8.11  -1.50  11.15 
1 1 1 1  7  33 o 4  41.31   4.15  3.16    0.62   3.21    0.83   3.11    0.93   41.45   5.62  40.63   6.46  0.82   8.56  
1 1 1 1  7  34 o 3  22.17   7.28  0.86    0.69   1.55    1.00   0.24    0.94   28.95   8.68  19.89   8.14  9.05   11.90 
1 1 1 1  7  35 o 14 83.72   3.29  12.89   1.01   11.47   1.33   14.82   1.56   78.93   4.61  89.74   4.74  -10.81 6.61  
1 1 1 1  7  36 o 5  75.84   3.47  10.58   0.96   11.19   1.23   9.61    1.55   77.96   4.31  72.12   5.90  5.84   7.31  
1 1 1 1  7  37 o 10 21.28   7.00  0.79    0.63   0.82    0.84   0.75    0.97   22.74   8.03  23.13   8.57  -0.38  11.75 
1 1 1 1  7  38 o 16 20.27   7.25  0.64    0.68   0.49    0.95   0.79    0.98   21.38   8.35  23.48   8.65  -2.10  12.03 
1 1 1 1  7  39 o 3  65.53   3.80  7.91    0.91   7.86    1.28   7.95    1.29   65.23   5.40  65.60   5.42  -0.38  7.65  
1 1 1 1  7  40 o 4  18.97   7.18  0.47    0.68   0.74    0.91   0.12    1.03   22.67   8.35  20.10   8.39  2.57   11.84 
1 1 1 1  7  41 o 11 16.75   6.78  0.21    0.65   0.01    0.91   0.41    0.93   18.30   7.76  20.72   8.21  -2.42  11.30 
1 1 1 1  7  42 o 4  16.16   6.77  0.06    0.68   0.78    1.02   -0.50   0.90   23.71   8.81  16.00   7.22  7.71   11.39 
1 1 1 1  7  43 o 11 56.53   3.83  5.89    0.79   3.95    1.05   8.40    1.20   45.95   6.42  67.49   4.87  -21.54 8.06  
1 1 1 1  7  44 o 13 23.67   6.51  1.06    0.58   -0.15   0.78   2.63    0.88   16.13   7.02  37.29   6.71  -21.16 9.70  
1 1 1 1  7  45 o 1  27.71   5.93  1.46    0.59   1.97    0.84   0.99    0.82   32.11   7.31  23.92   7.95  8.19   10.80 
1 1 1 1  7  46 o 15 23.01   6.54  1.00    0.58   1.12    0.87   0.90    0.78   25.19   8.20  22.96   7.75  2.24   11.29 
1 1 1 1  7  47 o 1  16.98   6.45  0.37    0.55   0.56    0.79   0.19    0.77   20.52   7.73  17.96   7.36  2.55   10.67 
1 1 1 1  7  48 o 3  23.06   6.22  1.01    0.54   0.27    0.74   1.82    0.78   18.16   7.30  30.86   7.03  -12.70 10.14 
1 1 1 1  8  0  o 11 454.94  4.32  379.93  7.22   379.93  7.22   379.93  7.22   454.94  4.32  454.94  4.32  0.00   0.00  
1 1 1 1  8  1  o 13 190.25  1.47  66.44   1.03   67.24   1.38   65.44   1.54   191.39  1.96  188.82  2.22  2.57   2.96  
1 1 1 1  8  2  o 14 274.03  1.91  137.84  1.92   139.25  2.74   136.48  2.69   275.42  2.71  272.67  2.68  2.75   3.81  
1 1 1 1  8  3  o 4  216.57  1.57  86.10   1.25   86.36   1.77   85.84   1.76   216.90  2.22  216.25  2.22  0.65   3.14  
1 1 1 1  8  4  o 13 232.04  1.68  98.83   1.44   101.56  2.07   96.32   1.99   235.21  2.40  229.07  2.37  6.15   3.37  
1 1 1 1  8  5  o 1  365.72  2.81  245.52  3.78   254.99  5.31   235.78  5.38   372.70  3.88  358.39  4.09  14.31  5.64  
1 1 1 1  8  6  o 12 184.94  1.70  62.78   1.15   63.21   1.63   62.36   1.62   185.56  2.40  184.32  2.40  1.24   3.39  
1 1 1 1  8  7  o 11 170.36  1.59  53.28   0.99   54.82   1.48   52.01   1.34   172.81  2.33  168.32  2.17  4.50   3.19  
1 1 1 1  8  8  o 9  138.43  1.35  35.18   0.68   34.62   0.96   35.77   0.98   137.32  1.90  139.58  1.92  -2.26  2.70  
1 1 1 1  8  9  o 3  252.33  1.94  116.88  1.80   113.03  2.48   121.15  2.61   248.15  2.72  256.90  2.77  -8.75  3.88  
1 1 1 1  8  10 o 13 436.54  3.27  349.82  5.24   346.29  7.34   353.48  7.48   434.33  4.60  438.82  4.65  -4.49  6.54  
1 1 1 1  8  11 f 0  222.17  1.97  90.61   1.60   92.02   2.28   89.24   2.25   223.89  2.78  220.48  2.78  3.41   3.93  
1 1 1 1  8  12 o 14 145.88  1.56  39.06   0.84   38.89   1.18   39.24   1.19   145.56  2.21  146.20  2.21  -0.65  3.13  
1 1 1 1  8  13 o 18 206.51  1.83  78.28   1.38   77.31   1.94   79.30   1.98   205.22  2.57  207.84  2.59  -2.62  3.65  
1 1 1 1  8  14 o 7  508.80  3.57  475.20  6.67   471.06  9.36   479.48  9.50   506.57  5.03  511.08  5.06  -4.51  7.14  
1 1 1 1  8  15 o 13 109.13  1.87  21.86   0.75   21.68   1.01   22.09   1.12   108.67  2.53  109.67  2.79  -1.00  3.77  
1 1 1 1  8  16 o 9  169.06  2.57  52.46   1.59   51.83   2.28   53.07   2.23   168.04  3.69  170.03  3.57  -2.00  5.14  
1 1 1 1  8  17 o 4  98.04   1.99  17.65   0.72   17.56   1.00   17.74   1.03   97.77   2.79  98.25   2.85  -0.48  3.99  
1 1 1 1  8  18 o 8  364.71  2.78  244.17  3.73   247.34  5.32   241.12  5.22   367.07  3.95  362.42  3.92  4.65   5.57  
1 1 1 1  8  19 o 1  702.00  4.85  904.63  12.50  910.14  17.78  899.24  17.59  704.14  6.88  699.91  6.84  4.23   9.70  
1 1 1 1  8  20 o 4  386.80  2.95  274.64  4.19   274.90  5.93   274.38  5.92   386.98  4.17  386.62  4.17  0.36   5.90  
1 1 1 1  8  21 o 11 60.70   2.96  6.78    0.66   6.84    0.98   6.73    0.89   60.89   4.43  60.42   4.02  0.47   5.98  
1 1 1 1  8  22 o 18 144.10  2.22  38.12   1.17   38.90   1.70   37.41   1.62   145.57  3.19  142.76  3.09  2.81   4.44  
1 1 1 1  8  23 f 0  316.88  2.65  184.33  3.08   181.12  4.29   187.74  4.43   314.11  3.72  319.80  3.77  -5.69  5.30  
1 1 1 1  8  24 o 15 681.28  4.77  852.02  11.93  852.57  16.87  851.47  16.88  681.50  6.74  681.06  6.75  0.44   9.54  
1 1 1 1  8  25 o 17 172.14  2.40  54.39   1.52   51.29   2.05   58.11   2.25   167.16  3.34  177.92  3.44  -10.75 4.80  
1 1 1 1  8  26 o 4  156.98  2.41  45.24   1.39   43.20   1.92   47.49   2.02   153.41  3.41  160.84  3.42  -7.43  4.83  
1 1 1 1  8  27 o 5  179.54  2.44  59.17   1.61   59.96   2.32   58.44   2.23   180.73  3.49  178.42  3.41  2.31   4.88  
1 1 1 1  8  28 o 2  273.66  2.54  137.48  2.55   137.45  3.62   137.50  3.60   273.64  3.60  273.69  3.58  -0.05  5.08  
1 1 1 1  8  29 o 3  276.91  2.57  140.76  2.62   140.73  3.72   140.79  3.69   276.88  3.66  276.94  3.63  -0.06  5.15  
1 1 1 1  8  30 o 16 32.13   5.12  1.94    0.58   2.19    0.84   1.71    0.81   33.93   6.99  29.94   7.41  3.99   10.19 
1 1 1 1  8  31 o 19 120.22  2.38  26.53   1.05   25.29   1.46   27.87   1.52   117.32  3.39  123.18  3.36  -5.85  4.77  
1 1 1 1  8  32 o 9  120.72  2.53  26.75   1.12   25.06   1.53   28.71   1.65   116.77  3.58  125.00  3.59  -8.23  5.07  
1 1 1 1  8  33 o 10 59.12   3.38  6.44    0.73   6.98    0.99   5.80    1.08   61.51   4.42  55.94   5.32  5.57   6.91  
1 1 1 1  8  34 o 3  76.12   3.75  10.66   1.05   10.00   1.61   11.14   1.37   73.55   6.03  77.76   4.84  -4.21  7.73  
1 1 1 1  8  35 o 5  26.93   7.27  1.38    0.74   2.06    0.96   0.40    1.14   32.87   8.02  22.43   9.04  10.44  12.08 
1 1 1 1  8  36 o 19 64.77   3.46  7.72    0.82   8.37    1.12   6.99    1.20   67.37   4.57  61.45   5.35  5.92   7.04  
1 1 1 1  8  37 o 3  52.41   3.91  5.07    0.75   4.60    1.03   5.60    1.09   49.71   5.75  54.97   5.46  -5.26  7.93  
1 1 1 1  8  38 o 11 56.20   4.27  5.83    0.87   7.26    1.35   4.78    1.15   62.62   5.92  50.66   6.32  11.96  8.67  
1 1 1 1  8  39 o 16 38.66   5.34  2.80    0.74   2.53    1.04   3.06    1.05   36.43   8.01  40.21   7.36  -3.78  10.88 
1 1 1 1  8  40 o 1  34.90   6.00  2.30    0.74   2.88    1.03   1.68    1.07   38.93   7.47  30.08   8.99  8.85   11.68 
1 1 1 1  8  41 o 16 24.80   7.18  1.15    0.69   1.17    0.94   1.13    1.01   25.92   8.54  25.94   8.87  -0.02  12.31 
1 1 1 1  8  42 o 6  25.02   7.48  1.16    0.74   1.64    1.07   0.71    1.03   29.81   9.00  23.32   8.80  6.49   12.59 
1 1 1 1  8  43 o 16 77.74   3.42  11.11   0.97   11.70   1.42   10.59   1.34   79.68   4.87  75.81   4.83  3.87   6.86  
1 1 1 1  8  44 o 12 21.70   6.76  0.86    0.60   0.39    0.85   1.30    0.84   19.93   7.88  26.54   7.95  -6.61  11.19 
1 1 1 1  8  45 o 1  17.01   6.44  0.37    0.55   0.70    0.80   0.08    0.76   21.58   7.83  17.22   7.21  4.36   10.64 
1 1 1 1  8  46 o 15 9.39    4.58  -0.93   0.51   -0.90   0.69   -0.98   0.76   11.98   5.70  12.62   6.00  -0.64  8.28  
1 1 1 1  8  47 o 14 56.21   3.51  5.82    0.72   6.29    1.04   5.39    1.00   58.34   4.90  53.95   5.11  4.39   7.08  
1 1 1 1  8  48 o 10 20.27   6.59  0.73    0.56   -0.15   0.79   1.59    0.79   16.36   7.11  28.92   7.43  -12.56 10.28 
1 1 1 1  9  0  o 18 130.88  1.59  31.45   0.76   31.45   0.76   31.45   0.76   130.88  1.59  130.88  1.59  0.00   0.00  
1 1 1 1  9  1  o 9  161.33  1.23  47.78   0.73   47.40   1.02   48.17   1.03   160.69  1.74  161.98  1.73  -1.29  2.45  
1 1 1 1  9  2  o 12 433.82  3.14  345.47  5.00   342.96  7.02   348.04  7.11   432.24  4.43  435.43  4.45  -3.19  6.27  
1 1 1 1  9  3  o 4  520.98  3.75  498.24  7.17   493.42  10.05  503.22  10.23  518.46  5.28  523.58  5.32  -5.13  7.50  
1 1 1 1  9  4  o 10 47.85   1.10  4.20    0.19   4.29    0.27   4.11    0.27   48.31   1.53  47.31   1.58  1.00   2.20  
1 1 1 1  9  5  o 10 172.98  1.48  54.93   0.94   55.21   1.32   54.64   1.33   173.43  2.08  172.53  2.09  0.90   2.95  
1 1 1 1  9  6  o 8  327.08  2.47  196.38  2.96   196.53  3.93   196.18  4.52   327.20  3.27  326.91  3.77  0.29   4.99  
1 1 1 1  9  7  o 16 333.76  2.45  204.49  3.01   203.93  4.10   205.12  4.42   333.31  3.35  334.28  3.60  -0.97  4.92  
1 1 1 1  9  8  o 6  107.85  1.34  21.35   0.53   21.73   0.75   20.97   0.75   108.81  1.87  106.87  1.91  1.94   2.68  
1 1 1 1  9  9  f 0  84.79   1.47  13.20   0.46   13.44   0.61   12.88   0.69   85.56   1.93  83.74   2.26  1.82   2.97  
1 1 1 1  9  10 o 1  264.82  2.18  128.74  2.12   128.78  2.99   128.69  3.01   264.87  3.07  264.77  3.10  0.10   4.36  
1 1 1 1  9  11 o 3  605.26  4.14  672.47  9.21   669.43  12.97  675.56  13.07  603.89  5.85  606.65  5.87  -2.76  8.29  
1 1 1 1  9  12 o 14 300.11  2.29  165.33  2.53   162.09  3.51   168.79  3.63   297.15  3.22  303.23  3.26  -6.08  4.59  
1 1 1 1  9  13 o 11 56.00   1.79  5.76    0.37   5.38    0.52   6.15    0.52   54.06   2.62  57.83   2.45  -3.77  3.59  
1 1 1 1  9  14 o 13 82.98   1.73  12.64   0.53   12.29   0.77   12.94   0.72   81.78   2.58  83.94   2.33  -2.15  3.48  
1 1 1 1  9  15 o 4  56.65   2.70  5.90    0.56   5.28    0.79   6.55    0.80   53.46   4.04  59.64   3.67  -6.18  5.45  
1 1 1 1  9  16 o 6  447.21  3.46  367.14  5.68   363.94  7.97   370.44  8.09   445.26  4.87  449.22  4.91  -3.96  6.92  
1 1 1 1  9  17 o 14 325.44  2.63  194.42  3.14   194.44  4.30   194.40  4.59   325.46  3.60  325.43  3.84  0.03   5.26  
1 1 1 1  9  18 o 15 204.03  2.02  76.41   1.51   76.67   2.15   76.16   2.13   204.37  2.86  203.69  2.85  0.68   4.04  
1 1 1 1  9  19 o 4  174.27  1.99  55.75   1.27   55.86   1.81   55.64   1.79   174.45  2.82  174.10  2.80  0.34   3.97  
1 1 1 1  9  20 o 13 208.21  2.11  79.58   1.62   81.07   2.32   78.17   2.25   210.15  3.01  206.35  2.97  3.80   4.23  
1 1 1 1  9  21 o 11 735.73  5.42  993.66  14.65  1008.12 20.99  979.93  20.45  741.07  7.71  730.63  7.62  10.43  10.85 
1 1 1 1  9  22 o 19 81.74   2.75  12.28   0.83   13.63   1.30   11.35   1.07   86.08   4.12  78.56   3.72  7.52   5.55  
1 1 1 1  9  23 o 17 160.51  2.26  47.29   1.33   47.89   1.84   46.64   1.92   161.52  3.11  159.39  3.28  2.13   4.52  
1 1 1 1  9  24 o 19 403.11  3.23  298.29  4.78   292.57  6.45   305.30  7.13   399.22  4.40  407.82  4.76  -8.59  6.48  
1 1 1 1  9  25 o 15 132.25  2.54  32.11   1.24   33.90   1.73   30.27   1.76   135.84  3.48  128.35  3.74  7.49   5.11  
1 1 1 1  9  26 f 0  132.47  2.42  32.21   1.18   32.94   1.70   31.56   1.62   133.91  3.47  131.07  3.37  2.84   4.84  
1 1 1 1  9  27 o 8  161.78  2.24  48.04   1.33   47.45   1.87   48.65   1.90   160.78  3.16  162.80  3.17  -2.02  4.48  
1 1 1 1  9  28 o 15 54.96   3.30  5.56    0.66   5.24    0.93   5.90    0.94   53.20   4.82  56.50   4.58  -3.30  6.65  
1 1 1 1  9  29 o 3  74.25   2.71  10.13   0.74   10.22   1.05   10.05   1.04   74.52   3.83  73.89   3.84  0.63   5.42  
1 1 1 1  9  30 o 15 139.70  2.38  35.82   1.22   39.81   1.85   32.79   1.62   147.26  3.43  133.65  3.30  13.61  4.76  
1 1 1 1  9  31 o 15 148.96  2.39  40.73   1.31   40.84   1.80   40.61   1.90   149.17  3.29  148.73  3.48  0.44   4.79  
1 1 1 1  9  32 o 5  36.30   4.72  2.46    0.61   3.07    0.88   1.88    0.86   40.45   6.12  31.36   7.55  9.09   9.72  
1 1 1 1  9  33 o 16 18.50   6.75  0.51    0.60   0.65    0.87   0.38    0.81   21.80   8.13  19.50   7.70  2.31   11.20 
1 1 1 1  9  34 o 8  68.73   3.54  8.69    0.89   8.74    1.27   8.65    1.25   68.81   5.06  68.47   5.00  0.33   7.12  
1 1 1 1  9  35 o 1  52.50   3.88  5.09    0.74   4.93    1.01   5.27    1.10   51.56   5.39  53.28   5.72  -1.71  7.86  
1 1 1 1  9  36 o 7  29.34   6.21  1.64    0.65   0.65    0.84   3.07    1.01   21.53   8.00  40.29   7.09  -18.76 10.69 
1 1 1 1  9  37 o 5  17.81   6.96  0.34    0.66   -0.02   0.89   0.78    0.98   18.00   7.67  23.42   8.64  -5.43  11.55 
1 1 1 1  9  38 o 16 30.45   6.52  1.77    0.71   1.53    0.98   2.03    1.02   28.75   8.60  32.62   8.47  -3.87  12.07 
1 1 1 1  9  39 o 18 155.69  2.88  44.50   1.65   48.33   2.43   41.27   2.23   162.21  4.09  149.88  4.06  12.33  5.76  
1 1 1 1  9  40 o 4  46.69   4.96  4.05    0.84   3.27    1.16   4.90    1.21   41.55   7.87  51.22   6.60  -9.66  10.27 
1 1 1 1  9  41 o 3  42.15   4.93  3.31    0.75   3.45    1.04   3.16    1.08   42.79   6.85  40.82   7.47  1.97   10.13 
1 1 1 1  9  42 o 12 16.83   6.96  0.13    0.70   0.55    1.00   -0.27   0.98   22.15   8.60  17.75   7.80  4.40   11.61 
1 1 1 1  9  43 o 6  44.98   4.37  3.75    0.71   4.46    1.08   3.19    0.95   48.93   6.12  41.18   6.51  7.75   8.94  
1 1 1 1  9  44 o 11 38.08   4.53  2.70    0.62   2.83    0.90   2.58    0.86   38.74   6.56  36.94   6.57  1.81   9.28  
1 1 1 1  9  45 o 15 11.99   5.41  -0.27   0.50   -0.48   0.69   -0.04   0.73   13.61   6.22  16.19   6.92  -2.57  9.30  
1 1 1 1  9  46 o 9  15.78   6.10  0.29    0.50   1.16    0.72   -0.52   0.70   24.99   7.38  13.47   6.19  11.52  9.63  
1 1 1 1  9  47 o 17 11.69   5.33  -0.34   0.51   -0.69   0.68   0.10    0.77   12.56   5.88  17.39   7.25  -4.83  9.33  
1 1 1 1  9  48 o 10 15.63   6.45  0.12    0.60   0.87    0.85   -0.63   0.85   23.15   8.10  14.89   6.84  8.25   10.60 
1 1 1 1  10 0  o 9  235.90  2.73  102.15  2.37   102.15  2.37   102.15  2.37   235.90  2.73  235.90  2.73  0.00   0.00  
1 1 1 1  10 1  f 0  133.66  1.33  32.79   0.65   33.28   0.98   32.41   0.87   134.64  1.99  132.88  1.79  1.76   2.67  
1 1 1 1  10 2  o 18 35.74   1.18  2.35    0.15   2.25    0.24   2.42    0.20   34.96   1.86  36.27   1.53  -1.30  2.41  
1 1 1 1  10 3  o 12 188.88  1.64  65.49   1.14   64.58   1.59   66.44   1.63   187.56  2.31  190.25  2.33  -2.69  3.28  
1 1 1 1  10 4  o 19 188.25  1.60  65.05   1.11   65.24   1.62   64.88   1.51   188.53  2.34  188.00  2.19  0.52   3.21  
1 1 1 1  10 5  o 4  116.30  1.20  24.83   0.51   24.18   0.71   25.54   0.74   114.78  1.69  117.94  1.72  -3.16  2.41  
1 1 1 1  10 6  o 18 274.66  2.14  138.48  2.15   140.45  3.07   136.57  3.02   276.61  3.03  272.76  3.02  3.84   4.27  
1 1 1 1  10 7  o 1  79.00   1.32  11.46   0.38   11.62   0.53   11.29   0.55   79.55   1.82  78.42   1.92  1.13   2.64  
1 1 1 1  10 8  o 15 134.66  1.44  33.29   0.71   33.06   0.99   33.53   1.02   134.19  2.01  135.15  2.06  -0.96  2.88  
1 1 1 1  10 9  o 18 444.06  3.10  361.98  5.05   361.77  7.13   362.18  7.15   443.93  4.38  444.19  4.38  -0.26  6.19  
1 1 1 1  10 10 o 6  407.40  2.89  304.68  4.32   307.53  6.15   301.89  6.07   409.31  4.09  405.54  4.08  3.77   5.78  
1 1 1 1  10 11 o 14 308.87  2.40  175.13  2.72   176.63  4.00   173.84  3.71   310.19  3.51  307.73  3.28  2.46   4.81  
1 1 1 1  10 12 o 16 155.47  1.60  44.37   0.92   42.69   1.26   46.24   1.33   152.49  2.25  158.71  2.28  -6.22  3.21  
1 1 1 1  10 13 o 7  510.31  3.97  478.03  7.44   479.33  11.00  476.94  10.11  511.00  5.86  509.72  5.40  1.27   7.97  
1 1 1 1  10 14 o 3  320.62  3.14  188.71  3.70   188.00  5.23   189.41  5.22   320.02  4.45  321.22  4.43  -1.19  6.28  
1 1 1 1  10 15 f 0  432.91  3.12  344.03  4.97   349.25  7.10   339.04  6.95   436.19  4.44  429.76  4.40  6.42   6.25  
1 1 1 1  10 16 o 13 196.56  1.91  70.92   1.38   69.52   1.93   72.40   1.98   194.60  2.70  198.59  2.71  -3.99  3.82  
1 1 1 1  10 17 o 1  88.34   1.94  14.33   0.63   15.06   0.91   13.65   0.87   90.55   2.74  86.20   2.76  4.35   3.89  
1 1 1 1  10 18 o 13 391.64  3.04  281.56  4.37   282.86  6.01   280.12  6.36   392.54  4.17  390.64  4.43  1.90   6.09  
1 1 1 1  10 19 o 18 238.96  2.20  104.82  1.93   104.32  2.73   105.32  2.73   238.39  3.11  239.53  3.10  -1.14  4.39  
1 1 1 1  10 20 o 4  366.39  2.94  246.42  3.96   249.12  5.84   244.11  5.39   368.39  4.32  364.67  4.03  3.72   5.90  
1 1 1 1  10 21 o 10 108.42  2.32  21.58   0.92   20.56   1.32   22.57   1.30   105.77  3.39  110.84  3.19  -5.07  4.66  
1 1 1 1  10 22 o 8  513.00  3.72  483.09  7.02   483.52  9.93   482.67  9.91   513.23  5.27  512.78  5.26  0.45   7.45  
1 1 1 1  10 23 o 13 258.54  2.51  122.70  2.38   121.05  3.49   124.14  3.25   256.79  3.70  260.05  3.41  -3.25  5.03  
1 1 1 1  10 24 o 5  551.22  4.58  557.77  9.27   550.07  12.88  566.01  13.34  547.41  6.41  555.29  6.54  -7.88  9.16  
1 1 1 1  10 25 o 13 145.81  2.71  39.03   1.45   38.38   1.88   40.00   2.28   144.59  3.54  147.55  4.22  -2.96  5.50  
1 1 1 1  10 26 o 13 219.50  2.34  88.44   1.88   88.12   2.66   88.77   2.67   219.10  3.31  219.90  3.31  -0.80  4.68  
1 1 1 1  10 27 o 4  45.11   3.63  3.76    0.60   4.13    0.87   3.43    0.82   47.15   5.08  42.89   5.32  4.26   7.36  
1 1 1 1  10 28 o 11 282.96  2.58  146.97  2.68   149.20  3.83   144.84  3.75   285.09  3.66  280.90  3.63  4.20   5.16  
1 1 1 1  10 29 o 6  224.23  2.38  92.29   1.96   94.47   2.80   90.20   2.75   226.86  3.36  221.66  3.38  5.19   4.77  
1 1 1 1  10 30 o 11 59.42   2.94  6.50    0.64   6.80    0.90   6.20    0.91   60.71   4.08  57.94   4.29  2.77   5.92  
1 1 1 1  10 31 o 12 62.06   3.10  7.09    0.70   7.25    0.98   6.91    1.01   62.71   4.28  61.19   4.54  1.52   6.24  
1 1 1 1  10 32 o 16 19.53   6.88  0.61    0.61   0.66    0.90   0.57    0.84   22.06   8.27  20.93   7.93  1.13   11.45 
1 1 1 1  10 33 o 19 33.07   5.62  2.06    0.66   1.91    0.88   2.26    0.99   31.62   7.65  34.41   8.02  -2.79  11.08 
1 1 1 1  10 34 o 19 89.36   3.05  14.67   1.00   16.33   1.41   13.01   1.42   94.22   4.09  84.05   4.61  10.17  6.16  
1 1 1 1  10 35 o 3  16.64   6.46  0.31    0.56   0.71    0.82   -0.06   0.78   21.82   7.91  16.67   7.15  5.15   10.66 
1 1 1 1  10 36 o 2  12.32   5.62  -0.37   0.56   -0.45   0.81   -0.30   0.78   15.19   6.86  15.42   6.85  -0.23  9.70  
1 1 1 1  10 37 o 14 19.82   7.20  0.59    0.68   -0.03   0.93   1.29    0.99   18.31   7.81  27.00   8.75  -8.69  11.73 
1 1 1 1  10 38 o 14 15.39   6.53  0.01    0.64   0.33    0.93   -0.28   0.88   20.29   8.17  16.65   7.35  3.64   10.99 
1 1 1 1  10 39 o 10 53.07   4.31  5.20    0.83   6.83    1.25   3.90    1.12   60.74   5.67  45.61   6.88  15.13  8.91  
1 1 1 1  10 40 o 4  12.94   5.96  -0.51   0.65   -0.04   0.92   -1.00   0.93   18.18   7.77  14.56   6.84  3.62   10.35 
1 1 1 1  10 41 o 9  43.35   4.87  3.49    0.76   3.95    1.08   3.04    1.08   45.89   6.58  40.03   7.62  5.86   10.07 
1 1 1 1  10 42 o 11 57.70   3.95  6.14    0.83   6.63    1.23   5.73    1.13   59.85   5.67  55.57   5.62  4.28   7.98  
1 1 1 1  10 43 o 13 27.62   6.29  1.46    0.62   2.62    0.95   0.58    0.83   37.15   7.24  20.94   7.89  16.21  10.71 
1 1 1 1  10 44 o 1  19.21   6.63  0.61    0.57   1.79    0.84   -0.39   0.77   30.61   7.51  14.95   6.72  15.66  10.08 
1 1 1 1  10 45 f 0  22.66   6.47  0.96    0.57   0.89    0.80   1.04    0.80   22.99   7.86  24.29   7.88  -1.30  11.13 
1 1 1 1  10 46 o 4  28.38   5.74  1.53    0.58   2.19    0.86   0.99    0.78   33.90   7.15  23.76   7.76  10.14  10.55 
1 1 1 1  10 47 o 10 21.65   6.85  0.84    0.61   -0.08   0.83   1.92    0.90   17.07   7.35  31.75   7.76  -14.68 10.69 
1 1 1 1  11 0  o 2  25.54   1.94  1.20    0.18   1.20    0.18   1.20    0.18   25.54   1.94  25.54   1.94  0.00   0.00  
1 1 1 1  11 1  o 2  151.67  1.40  42.23   0.78   41.71   1.09   42.76   1.11   150.74  1.97  152.63  1.99  -1.88  2.80  
1 1 1 1  11 2  o 16 283.89  2.06  147.94  2.15   146.98  2.93   149.06  3.16   282.96  2.82  284.96  3.02  -2.00  4.13  
1 1 1 1  11 3  o 3  495.22  3.58  450.19  6.52   444.04  9.85   454.98  8.69   491.83  5.45  497.85  4.76  -6.03  7.23  
1 1 1 1  11 4  o 8  343.05  2.39  216.03  3.01   215.87  4.25   216.19  4.25   342.93  3.38  343.18  3.37  -0.25  4.77  
1 1 1 1  11 5  o 2  102.33  1.11  19.22   0.42   18.99   0.59   19.45   0.59   101.72  1.57  102.94  1.57  -1.22  2.22  
1 1 1 1  11 6  o 6  193.46  1.55  68.70   1.10   69.81   1.56   67.62   1.54   195.01  2.18  191.94  2.19  3.08   3.09  
1 1 1 1  11 7  o 16 681.92  4.60  853.61  11.51  850.38  16.22  856.89  16.34  680.63  6.49  683.23  6.52  -2.60  9.20  
1 1 1 1  11 8  o 19 420.18  2.94  324.09  4.53   328.00  6.46   320.30  6.35   422.71  4.16  417.72  4.14  4.99   5.87  
1 1 1 1  11 9  o 12 159.03  1.55  46.43   0.90   45.58   1.22   47.46   1.35   157.58  2.10  160.79  2.28  -3.21  3.10  
1 1 1 1  11 10 o 14 393.37  2.80  284.05  4.05   282.90  5.70   285.22  5.75   392.58  3.95  394.18  3.97  -1.60  5.60  
1 1 1 1  11 11 o 5  814.28  5.88  1217.13 17.56  1223.19 24.94  1211.17 24.74  816.30  8.32  812.28  8.29  4.02   11.75 
1 1 1 1  11 12 o 17 272.87  2.77  136.68  2.77   137.16  3.95   136.21  3.90   273.35  3.93  272.40  3.90  0.95   5.54  
1 1 1 1  11 13 f 0  322.54  3.14  190.96  3.72   189.78  5.26   192.15  5.27   321.54  4.46  323.53  4.43  -2.00  6.29  
1 1 1 1  11 14 o 9  187.28  1.86  64.38   1.28   65.96   1.88   63.04   1.74   189.55  2.70  185.31  2.55  4.24   3.72  
1 1 1 1  11 15 o 11 414.98  3.03  316.12  4.61   313.13  6.47   319.22  6.57   413.01  4.27  417.01  4.29  -4.00  6.05  
1 1 1 1  11 16 o 5  332.29  2.57  202.69  3.13   201.67  4.41   203.72  4.45   331.45  3.63  333.14  3.64  -1.68  5.13  
1 1 1 1  11 17 o 13 86.76   1.99  13.82   0.63   12.86   0.88   14.84   0.91   83.66   2.87  89.87   2.76  -6.21  3.98  
1 1 1 1  11 18 o 16 168.56  1.94  52.16   1.20   54.36   1.74   50.14   1.66   172.09  2.75  165.28  2.73  6.81   3.88  
1 1 1 1  11 19 o 5  78.45   2.60  11.31   0.75   10.55   0.98   12.36   1.15   75.71   3.55  81.97   3.84  -6.25  5.23  
1 1 1 1  11 20 o 14 192.90  2.22  68.31   1.57   67.21   2.23   69.39   2.21   191.34  3.18  194.42  3.10  -3.08  4.44  
1 1 1 1  11 22 o 15 112.19  2.27  23.11   0.93   22.76   1.33   23.44   1.31   111.30  3.27  112.96  3.16  -1.66  4.55  
1 1 1 1  11 23 o 2  24.27   6.90  1.11    0.64   0.51    0.89   1.77    0.93   20.98   8.12  30.51   8.16  -9.53  11.51 
1 1 1 1  11 24 o 12 17.04   6.87  0.23    0.66   1.36    1.09   -0.43   0.83   27.93   9.20  15.48   6.97  12.45  11.54 
1 1 1 1  11 25 o 13 432.19  3.50  342.88  5.56   346.11  8.49   340.47  7.35   434.22  5.32  430.67  4.65  3.55   7.07  
1 1 1 1  11 26 f 0  26.84   5.64  1.37    0.54   1.66    0.78   1.11    0.74   29.50   7.24  24.57   7.54  4.93   10.45 
1 1 1 1  11 27 o 18 69.56   2.74  8.90    0.70   8.01    0.98   9.81    0.99   65.91   4.08  73.00   3.72  -7.09  5.52  
1 1 1 1  11 28 o 5  12.57   5.57  -0.18   0.51   0.92    0.76   -1.06   0.68   23.06   7.68  11.40   5.49  11.66  9.44  
1 1 1 1  11 29 o 8  25.09   5.59  1.20    0.50   1.87    0.75   0.67    0.67   31.32   6.75  20.44   7.21  10.88  9.88  
1 1 1 1  11 30 o 8  189.40  2.38  65.85   1.66   66.20   2.30   65.47   2.39   189.90  3.29  188.85  3.45  1.05   4.77  
1 1 1 1  11 31 o 15 57.18   3.65  6.03    0.76   5.04    1.04   7.18    1.12   52.11   5.51  62.36   4.95  -10.24 7.40  
1 1 1 1  11 32 o 9  74.82   3.20  10.29   0.88   11.30   1.25   9.31    1.23   78.35   4.35  71.06   4.75  7.29   6.44  
1 1 1 1  11 33 o 8  53.89   3.39  5.35    0.67   4.79    0.94   5.92    0.95   50.85   5.09  56.61   4.61  -5.76  6.86  
1 1 1 1  11 34 o 7  61.24   3.36  6.91    0.75   5.82    1.07   7.97    1.06   56.04   5.27  65.76   4.41  -9.72  6.87  
1 1 1 1  11 35 o 16 76.39   3.15  10.73   0.88   10.23   1.26   11.21   1.23   74.51   4.63  78.02   4.32  -3.50  6.33  
1 1 1 1  11 36 o 2  34.13   5.40  2.19    0.65   2.19    0.94   2.19    0.91   33.85   7.73  33.91   7.53  -0.06  10.79 
1 1 1 1  11 37 o 7  50.24   3.98  4.66    0.73   5.03    1.05   4.32    1.01   52.05   5.57  48.14   5.86  3.91   8.08  
1 1 1 1  11 38 o 14 53.45   3.98  5.27    0.78   5.51    1.12   5.05    1.08   54.49   5.66  52.16   5.73  2.32   8.06  
1 1 1 1  11 39 o 18 88.02   3.33  14.24   1.07   14.99   1.61   13.64   1.44   90.23   4.88  86.09   4.58  4.14   6.69  
1 1 1 1  11 40 o 18 78.26   3.73  11.27   1.07   11.45   1.35   10.97   1.74   78.84   4.69  77.05   6.21  1.78   7.78  
1 1 1 1  11 41 o 3  15.62   6.49  0.10    0.61   0.30    0.83   -0.16   0.91   19.17   7.70  17.56   7.62  1.61   10.83 
1 1 1 1  11 42 o 4  17.25   6.80  0.30    0.63   -0.16   0.87   0.83    0.93   17.08   7.42  23.36   8.44  -6.28  11.24 
1 1 1 1  11 43 o 5  50.97   3.79  4.80    0.70   4.86    1.00   4.73    0.99   51.19   5.42  50.47   5.42  0.72   7.67  
1 1 1 1  11 44 o 1  35.48   5.04  2.36    0.64   1.03    0.89   3.78    0.92   24.59   8.29  45.04   5.69  -20.45 10.06 
1 1 1 1  11 45 o 3  14.30   5.95  0.08    0.52   0.18    0.71   -0.04   0.75   17.18   7.04  16.46   7.04  0.72   9.95  
1 1 1 1  11 46 o 6  16.60   6.40  0.32    0.55   1.08    0.81   -0.35   0.76   24.57   7.88  15.00   6.71  9.57   10.35 
1 1 1 1  11 47 o 9  11.50   5.36  -0.54   0.56   -0.59   0.75   -0.49   0.82   13.93   6.41  15.18   6.87  -1.24  9.40  
1 1 1 1  12 0  o 7  599.22  5.68  659.12  12.51  659.12  12.51  659.12  12.51  599.22  5.68  599.22  5.68  0.00   0.00  
1 1 1 1  12 1  o 17 401.92  2.75  296.53  4.05   299.28  5.77   293.86  5.68   403.78  3.89  400.11  3.87  3.67   5.49  
1 1 1 1  12 2  o 18 191.35  1.56  67.21   1.10   68.79   1.58   65.73   1.53   193.58  2.22  189.22  2.20  4.36   3.13  
1 1 1 1  12 3  o 2  111.31  1.23  22.74   0.50   24.60   0.72   20.92   0.71   115.76  1.68  106.75  1.81  9.00   2.48  
1 1 1 1  12 4  o 15 645.05  4.81  763.80  11.40  753.88  16.59  772.66  15.68  640.85  7.05  648.78  6.58  -7.93  9.65  
1 1 1 1  12 5  o 15 238.18  1.92  104.14  1.68   102.91  2.34   105.42  2.40   236.77  2.69  239.65  2.73  -2.87  3.83  
1 1 1 1  12 6  o 3  665.87  4.80  813.90  11.73  811.20  16.54  816.62  16.64  664.77  6.78  666.98  6.79  -2.22  9.59  
1 1 1 1  12 7  o 10 408.83  3.06  306.82  4.59   308.83  6.52   304.85  6.46   410.17  4.33  407.52  4.32  2.65   6.12  
1 1 1 1  12 8  o 16 44.98   1.69  3.72    0.28   4.33    0.41   3.18    0.38   48.51   2.30  41.58   2.52  6.94   3.41  
1 1 1 1  12 9  o 5  356.59  2.75  233.42  3.60   233.25  5.08   233.59  5.10   356.47  3.89  356.72  3.89  -0.26  5.50  
1 1 1 1  12 10 o 1  696.23  5.99  889.82  15.31  887.84  19.74  892.82  24.26  695.46  7.73  697.40  9.48  -1.95  12.23 
1 1 1 1  12 11 o 15 516.09  4.34  488.93  8.22   485.44  11.05  493.24  12.30  514.25  5.85  518.36  6.46  -4.11  8.72  
1 1 1 1  12 12 o 3  273.63  2.16  137.44  2.17   139.84  3.10   135.15  3.03   276.00  3.06  271.34  3.04  4.67   4.31  
1 1 1 1  12 13 o 12 539.23  3.75  533.75  7.43   531.33  10.47  536.21  10.55  538.00  5.30  540.47  5.32  -2.47  7.51  
1 1 1 1  12 14 o 17 284.57  2.27  148.65  2.37   148.33  3.34   148.99  3.36   284.26  3.20  284.89  3.21  -0.63  4.53  
1 1 1 1  12 15 o 14 266.19  2.20  130.07  2.15   129.27  3.03   130.87  3.06   265.37  3.11  267.01  3.12  -1.64  4.40  
1 1 1 1  12 16 o 12 180.94  1.94  60.10   1.29   59.53   1.78   60.73   1.86   180.09  2.68  181.88  2.79  -1.79  3.87  
1 1 1 1  12 17 o 16 88.15   2.04  14.26   0.66   15.12   0.95   13.46   0.92   90.71   2.85  85.58   2.93  5.13   4.09  
1 1 1 1  12 18 o 16 248.13  2.28  113.02  2.07   112.01  3.01   113.93  2.86   247.02  3.32  249.13  3.12  -2.11  4.56  
1 1 1 1  12 19 o 2  246.86  2.37  111.87  2.15   113.12  3.08   110.69  3.00   248.24  3.38  245.55  3.33  2.68   4.74  
1 1 1 1  12 20 o 19 197.64  2.28  71.71   1.65   72.21   2.21   71.06   2.50   198.34  3.03  196.75  3.46  1.59   4.60  
1 1 1 1  12 21 o 3  80.39   2.53  11.87   0.75   10.03   1.02   14.02   1.10   73.81   3.76  87.32   3.42  -13.51 5.09  
1 1 1 1  12 22 o 2  192.22  2.52  67.83   1.77   66.87   2.51   68.79   2.51   190.86  3.58  193.58  3.54  -2.72  5.03  
1 1 1 1  12 23 o 10 59.26   3.41  6.47    0.74   6.68    1.03   6.25    1.06   60.12   4.72  58.15   5.00  1.97   6.88  
1 1 1 1  12 24 o 3  68.09   2.92  8.53    0.73   9.04    1.04   8.03    1.02   70.04   4.05  66.01   4.24  4.03   5.86  
1 1 1 1  12 25 o 11 121.34  2.34  27.03   1.04   27.60   1.58   26.59   1.39   122.57  3.51  120.31  3.14  2.26   4.71  
1 1 1 1  12 26 o 10 93.05   2.46  15.90   0.84   15.77   1.23   16.02   1.15   92.61   3.62  93.37   3.37  -0.75  4.94  
1 1 1 1  12 27 o 4  237.30  2.39  103.37  2.08   103.63  2.96   103.11  2.93   237.60  3.40  237.01  3.37  0.59   4.78  
1 1 1 1  12 28 o 10 72.14   2.65  9.57    0.70   9.65    1.03   9.49    0.96   72.40   3.88  71.82   3.64  0.58   5.32  
1 1 1 1  12 29 o 7  29.06   5.14  1.60    0.53   2.64    0.78   0.72    0.72   37.49   5.87  21.16   7.44  16.33  9.47  
1 1 1 1  12 30 o 4  54.12   3.61  5.40    0.71   4.67    1.03   6.07    0.99   50.09   5.71  57.32   4.72  -7.22  7.41  
1 1 1 1  12 31 o 18 71.45   3.28  9.39    0.86   9.10    1.14   9.76    1.30   70.28   4.45  72.76   4.90  -2.49  6.62  
1 1 1 1  12 32 o 4  245.81  2.56  110.91  2.31   111.27  3.28   110.56  3.26   246.20  3.62  245.42  3.62  0.78   5.12  
1 1 1 1  12 33 o 6  25.38   6.12  1.23    0.56   1.43    0.79   1.02    0.81   27.50   7.57  24.10   7.90  3.40   10.94 
1 1 1 1  12 34 o 17 92.04   2.89  15.57   0.98   18.53   1.57   13.70   1.25   100.38  4.28  86.31   3.95  14.07  5.82  
1 1 1 1  12 35 o 1  21.39   6.76  0.83    0.59   0.33    0.82   1.36    0.86   19.31   7.71  27.06   8.04  -7.75  11.13 
1 1 1 1  12 36 o 1  22.95   6.80  0.98    0.61   0.48    0.82   1.60    0.92   20.25   7.82  29.18   8.24  -8.93  11.36 
1 1 1 1  12 37 o 15 14.41   6.26  -0.11   0.62   -0.23   0.86   0.01    0.88   16.74   7.34  18.03   7.65  -1.29  10.60 
1 1 1 1  12 38 o 16 45.32   4.56  3.81    0.75   2.99    1.09   4.55    1.03   39.65   7.76  49.43   5.79  -9.78  9.68  
1 1 1 1  12 39 o 9  34.40   6.36  2.24    0.77   1.67    1.04   2.95    1.16   29.93   8.85  39.38   8.28  -9.45  12.12 
1 1 1 1  12 40 o 12 42.37   4.92  3.34    0.75   3.43    1.03   3.24    1.09   42.68   6.82  41.38   7.47  1.30   10.12 
1 1 1 1  12 41 o 14 32.60   5.65  2.01    0.65   2.24    0.91   1.76    0.94   34.26   7.44  30.47   8.19  3.79   11.06 
1 1 1 1  12 42 o 9  17.81   6.82  0.39    0.62   0.47    0.87   0.31    0.89   20.54   8.00  19.81   7.98  0.73   11.30 
1 1 1 1  12 43 o 16 44.84   4.08  3.72    0.66   5.83    1.03   2.24    0.87   56.13   5.07  34.29   7.11  21.84  8.73  
1 1 1 1  12 44 o 17 9.97    4.77  -0.70   0.50   -0.66   0.71   -0.75   0.69   13.15   6.11  12.56   5.90  0.59   8.50  
1 1 1 1  12 45 o 6  15.31   6.18  0.18    0.54   -0.21   0.71   0.68    0.81   15.13   6.65  21.54   7.88  -6.42  10.31 
1 1 1 1  12 46 o 6  15.93   6.39  0.21    0.57   0.03    0.84   0.37    0.77   17.75   7.50  19.07   7.51  -1.32  10.61 
1 1 1 1  12 47 o 14 15.32   6.35  0.10    0.58   -0.30   0.75   0.73    0.93   15.07   6.71  22.76   8.42  -7.69  10.76 
1 1 1 1  13 0  o 10 100.07  1.49  18.38   0.55   18.38   0.55   18.38   0.55   100.07  1.49  100.07  1.49  0.00   0.00  
1 1 1 1  13 1  o 4  128.98  1.16  30.54   0.55   30.63   0.78   30.45   0.78   129.18  1.65  128.79  1.64  0.40   2.33  
1 1 1 1  13 2  o 16 419.80  2.87  323.51  4.43   321.42  6.23   325.65  6.30   418.45  4.05  421.19  4.07  -2.74  5.75  
1 1 1 1  13 3  o 18 317.67  2.24  185.24  2.61   185.46  3.69   185.03  3.69   317.85  3.17  317.49  3.16  0.37   4.47  
1 1 1 1  13 4  o 13 316.09  2.24  183.41  2.60   183.63  3.68   183.19  3.67   316.28  3.17  315.90  3.17  0.38   4.48  
1 1 1 1  13 5  o 3  342.00  2.41  214.70  3.03   214.77  4.29   214.63  4.29   342.05  3.42  341.94  3.41  0.12   4.83  
1 1 1 1  13 6  o 2  525.85  3.70  507.60  7.15   506.60  10.45  508.49  9.80   525.33  5.42  526.31  5.07  -0.98  7.42  
1 1 1 1  13 8  o 2  197.76  1.78  71.79   1.29   71.69   1.82   71.89   1.83   197.62  2.51  197.90  2.51  -0.28  3.55  
1 1 1 1  13 9  o 4  361.18  3.02  239.46  4.00   241.58  5.70   237.41  5.62   362.77  4.28  359.62  4.25  3.15   6.03  
1 1 1 1  13 10 o 18 259.39  2.18  123.51  2.08   122.53  2.93   124.50  2.95   258.36  3.09  260.43  3.09  -2.07  4.37  
1 1 1 1  13 11 o 15 437.82  3.20  351.87  5.14   355.66  7.10   347.69  7.46   440.17  4.39  435.21  4.67  4.96   6.41  
1 1 1 1  13 12 o 5  268.52  2.14  132.35  2.11   132.13  2.97   132.58  2.99   268.29  3.01  268.74  3.03  -0.45  4.27  
1 1 1 1  13 13 o 3  263.04  2.13  127.01  2.06   128.46  2.93   125.59  2.90   264.54  3.02  261.56  3.02  2.98   4.27  
1 1 1 1  13 14 o 13 172.62  1.93  54.70   1.22   56.37   1.63   52.54   1.85   175.24  2.53  169.18  2.98  6.07   3.90  
1 1 1 1  13 15 o 2  443.48  3.20  361.03  5.21   365.09  7.43   357.11  7.30   445.96  4.54  441.07  4.51  4.90   6.40  
1 1 1 1  13 16 o 3  463.51  3.45  394.38  5.87   397.09  8.08   391.35  8.55   465.10  4.73  461.73  5.05  3.37   6.92  
1 1 1 1  13 17 o 11 91.78   2.15  15.46   0.73   16.31   1.06   14.73   0.99   94.20   3.08  89.52   3.02  4.68   4.31  
1 1 1 1  13 18 o 13 143.39  2.07  37.74   1.09   38.44   1.57   37.09   1.52   144.70  2.95  142.15  2.91  2.55   4.15  
1 1 1 1  13 19 o 4  75.51   2.48  10.48   0.69   11.03   0.97   9.91    0.98   77.45   3.41  73.38   3.64  4.07   4.99  
1 1 1 1  13 20 o 14 96.11   2.29  16.96   0.81   16.80   1.16   17.11   1.12   95.60   3.32  96.48   3.18  -0.88  4.59  
1 1 1 1  13 21 o 18 202.64  2.62  75.38   1.95   72.94   2.55   78.81   3.02   199.33  3.48  207.20  3.98  -7.87  5.29  
1 1 1 1  13 22 o 2  192.85  2.39  68.27   1.69   70.24   2.21   65.45   2.64   195.61  3.07  188.82  3.80  6.78   4.89  
1 1 1 1  13 23 o 16 76.52   2.71  10.76   0.76   10.76   1.08   10.77   1.08   76.45   3.85  76.50   3.84  -0.06  5.44  
1 1 1 1  13 24 o 11 175.08  2.22  56.27   1.43   57.68   2.08   55.01   1.96   177.26  3.19  173.11  3.09  4.15   4.44  
1 1 1 1  13 25 o 6  157.69  2.17  45.64   1.26   44.74   1.77   46.56   1.78   156.12  3.09  159.26  3.05  -3.13  4.34  
1 1 1 1  13 26 o 15 55.01   3.04  5.57    0.61   5.97    0.88   5.19    0.85   56.89   4.22  52.97   4.43  3.92   6.12  
1 1 1 1  13 27 o 12 116.75  2.34  25.02   1.00   25.60   1.50   24.54   1.35   118.05  3.46  115.59  3.20  2.46   4.71  
1 1 1 1  13 28 o 11 102.63  2.48  19.33   0.93   20.21   1.29   18.37   1.36   104.87  3.36  99.96   3.70  4.92   5.00  
1 1 1 1  13 29 o 19 193.89  2.58  69.01   1.84   70.17   2.71   68.02   2.50   195.51  3.78  192.49  3.54  3.02   5.18  
1 1 1 1  13 30 o 11 178.78  2.75  58.67   1.81   57.94   2.46   59.51   2.65   177.66  3.78  180.06  4.01  -2.40  5.51  
1 1 1 1  13 31 o 2  22.88   6.35  0.99    0.55   1.27    0.81   0.74    0.76   26.18   7.82  21.62   7.64  4.55   10.93 
1 1 1 1  13 32 o 7  78.31   2.84  11.27   0.81   12.68   1.21   10.09   1.10   83.03   3.97  74.03   4.08  9.00   5.69  
1 1 1 1  13 33 o 16 54.82   3.42  5.54    0.68   6.72    1.03   4.60    0.92   60.31   4.67  49.80   5.09  10.51  6.91  
1 1 1 1  13 34 o 8  94.17   2.85  16.29   0.98   17.25   1.46   15.49   1.33   96.86   4.10  91.77   3.97  5.09   5.71  
1 1 1 1  13 35 o 14 106.64  2.73  20.89   1.07   21.88   1.52   19.93   1.50   109.10  3.81  104.13  3.92  4.96   5.47  
1 1 1 1  13 36 o 19 38.30   4.86  2.74    0.67   3.82    0.98   1.80    0.91   45.22   6.07  30.78   7.99  14.43  10.03 
1 1 1 1  13 37 o 9  32.99   5.71  2.06    0.67   1.64    0.95   2.46    0.93   29.49   8.39  35.96   7.32  -6.47  11.14 
1 1 1 1  13 38 o 5  23.35   7.16  1.00    0.67   1.91    0.94   0.03    0.97   31.69   8.04  18.99   8.04  12.70  11.37 
1 1 1 1  13 39 o 2  39.65   5.19  2.93    0.74   1.91    1.08   3.82    1.01   31.82   8.92  45.17   6.23  -13.36 10.88 
1 1 1 1  13 40 o 10 80.12   2.99  11.80   0.88   11.12   1.27   12.43   1.22   77.69   4.46  82.18   4.04  -4.49  6.02  
1 1 1 1  13 41 o 6  39.24   4.32  2.86    0.61   3.74    0.91   2.15    0.82   44.76   5.69  33.61   6.90  11.15  8.95  
1 1 1 1  13 42 o 18 14.88   6.22  0.07    0.57   -0.34   0.79   0.49    0.81   15.42   6.88  20.26   7.78  -4.84  10.38 
1 1 1 1  13 43 o 8  39.63   4.47  2.92    0.64   4.45    0.96   1.71    0.86   48.91   5.44  29.95   7.73  18.97  9.45  
1 1 1 1  13 44 o 4  16.70   6.39  0.34    0.55   1.24    0.75   -0.67   0.80   25.79   7.48  14.12   6.53  11.67  9.93  
1 1 1 1  13 45 o 13 18.43   6.58  0.53    0.56   1.61    0.86   -0.29   0.75   29.14   7.84  15.10   6.71  14.04  10.32 
1 1 1 1  13 46 o 15 14.73   6.13  0.08    0.55   0.64    0.76   -0.56   0.80   20.83   7.60  14.61   6.68  6.22   10.12 
1 1 1 1  14 0  o 1  321.22  3.19  189.41  3.76   189.41  3.76   189.41  3.76   321.22  3.19  321.22  3.19  0.00   0.00  
1 1 1 1  14 1  o 8  274.99  1.98  138.81  2.00   136.79  2.79   140.93  2.86   272.98  2.78  277.08  2.81  -4.11  3.95  
1 1 1 1  14 2  o 5  163.97  1.36  49.36   0.82   48.81   1.15   49.92   1.16   163.06  1.92  164.91  1.92  -1.84  2.72  
1 1 1 1  14 3  o 2  416.75  2.87  318.81  4.39   319.72  6.22   317.91  6.20   417.34  4.06  416.16  4.05  1.18   5.74  
1 1 1 1  14 4  o 5  420.99  2.91  325.34  4.49   325.65  6.35   325.03  6.35   421.19  4.11  420.79  4.11  0.40   5.81  
1 1 1 1  14 5  o 6  490.15  3.59  441.01  6.46   440.51  9.13   441.52  9.14   489.87  5.07  490.43  5.07  -0.56  7.18  
1 1 1 1  14 6  o 13 825.06  5.91  1249.57 17.91  1252.62 25.38  1246.55 25.27  826.06  8.37  824.06  8.35  2.01   11.82 
1 1 1 1  14 7  o 12 282.39  2.56  146.38  2.65   143.60  3.89   148.80  3.62   279.69  3.79  284.71  3.47  -5.02  5.13  
1 1 1 1  14 8  o 7  278.83  2.25  142.72  2.30   143.67  3.28   141.79  3.23   279.76  3.19  277.92  3.17  1.84   4.50  
1 1 1 1  14 9  o 14 416.52  2.94  318.47  4.49   316.70  6.32   320.27  6.38   415.36  4.15  417.70  4.16  -2.33  5.87  
1 1 1 1  14 10 o 3  591.93  4.06  643.19  8.81   642.86  12.46  643.52  12.47  591.78  5.73  592.09  5.74  -0.31  8.11  
1 1 1 1  14 11 o 7  77.50   1.75  11.03   0.50   9.11    0.71   12.83   0.69   70.38   2.77  83.57   2.26  -13.19 3.57  
1 1 1 1  14 12 o 13 189.57  1.83  65.97   1.28   67.66   1.77   64.16   1.84   191.98  2.52  186.95  2.67  5.03   3.67  
1 1 1 1  14 13 o 5  160.25  1.77  47.14   1.04   48.58   1.44   45.57   1.51   162.67  2.42  157.56  2.61  5.11   3.56  
1 1 1 1  14 14 o 12 479.21  3.40  421.55  5.99   418.61  8.41   424.58  8.53   477.54  4.80  480.93  4.83  -3.39  6.81  
1 1 1 1  14 15 o 10 326.42  2.61  195.59  3.12   196.88  4.58   194.46  4.27   327.49  3.81  325.48  3.58  2.01   5.22  
1 1 1 1  14 16 o 8  123.27  1.96  27.89   0.89   27.92   1.27   27.87   1.24   123.33  2.80  123.21  2.74  0.12   3.91  
1 1 1 1  14 17 o 11 183.32  2.07  61.69   1.39   63.53   2.03   60.04   1.91   186.03  2.97  180.85  2.88  5.18   4.14  
1 1 1 1  14 18 f 0  157.35  1.98  45.45   1.14   46.18   1.62   44.73   1.61   158.61  2.79  156.10  2.81  2.50   3.96  
1 1 1 1  14 19 f 0  82.75   2.51  12.58   0.76   11.89   1.06   13.32   1.09   80.39   3.61  85.10   3.50  -4.71  5.02  
1 1 1 1  14 20 o 7  187.31  2.41  64.40   1.65   65.26   2.34   63.55   2.34   188.55  3.39  186.06  3.42  2.50   4.81  
1 1 1 1  14 21 o 17 91.40   2.40  15.34   0.81   16.49   1.12   14.14   1.15   94.74   3.24  87.68   3.59  7.05   4.83  
1 1 1 1  14 22 o 3  121.92  2.38  27.29   1.07   27.65   1.40   26.80   1.63   122.69  3.12  120.76  3.69  1.92   4.83  
1 1 1 1  14 23 o 3  64.95   2.85  7.76    0.68   8.90    0.98   6.72    0.94   69.51   3.85  60.37   4.25  9.14   5.74  
1 1 1 1  14 24 o 16 191.16  2.19  67.08   1.54   67.58   2.19   66.59   2.16   191.88  3.10  190.46  3.09  1.42   4.38  
1 1 1 1  14 25 o 8  116.87  2.20  25.07   0.94   25.57   1.35   24.60   1.32   117.97  3.11  115.72  3.11  2.25   4.40  
1 1 1 1  14 26 o 13 70.71   2.60  9.19    0.67   9.62    0.95   8.76    0.95   72.31   3.61  68.96   3.78  3.35   5.23  
1 1 1 1  14 27 o 10 156.96  2.30  45.23   1.32   48.03   1.86   42.37   1.88   161.76  3.14  151.93  3.37  9.83   4.60  
1 1 1 1  14 28 o 13 92.71   2.69  15.79   0.91   15.13   1.33   16.39   1.26   90.69   4.00  94.41   3.64  -3.72  5.40  
1 1 1 1  14 29 o 9  82.57   2.86  12.53   0.87   14.39   1.25   10.81   1.20   88.46   3.85  76.60   4.29  11.86  5.76  
1 1 1 1  14 30 o 17 41.27   4.07  3.16    0.61   3.70    0.88   2.66    0.84   44.55   5.49  37.55   6.34  7.00   8.39  
1 1 1 1  14 31 o 17 54.37   3.40  5.45    0.68   5.54    0.98   5.36    0.93   54.72   4.93  53.84   4.77  0.88   6.85  
1 1 1 1  14 32 o 1  101.00  2.62  18.74   0.97   18.87   1.42   18.62   1.34   101.32  3.82  100.65  3.62  0.67   5.26  
1 1 1 1  14 33 f 0  109.39  2.66  21.96   1.07   22.59   1.59   21.45   1.44   110.86  3.92  108.04  3.65  2.81   5.35  
1 1 1 1  14 34 o 15 59.74   3.54  6.57    0.77   5.55    1.13   7.47    1.06   54.67   5.72  63.65   4.56  -8.98  7.31  
1 1 1 1  14 35 o 10 23.90   6.57  1.08    0.59   1.48    0.87   0.74    0.81   28.04   8.05  21.97   7.90  6.07   11.28 
1 1 1 1  14 36 o 11 53.90   3.74  5.36    0.74   5.63    1.05   5.10    1.03   55.12   5.24  52.42   5.44  2.70   7.55  
1 1 1 1  14 37 o 12 41.76   4.81  3.24    0.72   3.64    1.04   2.87    1.01   44.03   6.64  38.92   7.34  5.11   9.90  
1 1 1 1  14 38 o 6  20.15   7.14  0.64    0.66   1.33    1.03   0.16    0.86   27.48   8.95  18.66   7.71  8.82   11.81 
1 1 1 1  14 39 o 5  20.55   7.10  0.70    0.65   -0.09   0.98   1.33    0.87   18.54   7.97  26.83   8.15  -8.29  11.40 
1 1 1 1  14 40 o 12 28.27   6.07  1.52    0.61   1.75    0.86   1.29    0.86   30.34   7.74  26.54   8.12  3.80   11.22 
1 1 1 1  14 41 o 10 26.81   5.97  1.37    0.57   1.68    0.82   1.08    0.80   29.65   7.49  24.55   7.87  5.10   10.86 
1 1 1 1  14 42 o 18 16.09   6.35  0.26    0.55   0.44    0.80   0.09    0.77   19.76   7.67  17.31   7.23  2.45   10.54 
1 1 1 1  14 43 o 6  20.65   6.56  0.77    0.56   0.19    0.75   1.50    0.84   17.67   7.23  28.22   7.85  -10.55 10.67 
1 1 1 1  14 44 o 17 15.70   6.35  0.18    0.57   -0.48   0.77   0.96    0.84   14.60   6.63  23.78   8.05  -9.18  10.43 
1 1 1 1  14 45 o 19 15.50   6.24  0.19    0.54   0.81    0.75   -0.49   0.79   22.08   7.61  14.76   6.71  7.32   10.14 
1 1 1 1  14 46 f 0  39.17   4.42  2.85    0.62   2.64    0.91   3.04    0.85   37.31   6.92  40.27   5.96  -2.96  9.14  
1 1 1 1  15 0  o 17 386.13  3.78  273.69  5.36   273.69  5.36   273.69  5.36   386.13  3.78  386.13  3.78  0.00   0.00  
1 1 1 1  15 1  o 5  226.38  1.72  94.07   1.43   95.33   2.04   92.86   2.00   227.89  2.43  224.91  2.42  2.98   3.43  
1 1 1 1  15 2  o 13 419.45  3.09  322.96  4.76   322.90  6.73   323.02  6.73   419.41  4.37  419.48  4.37  -0.08  6.18  
1 1 1 1  15 3  o 14 363.57  2.72  242.64  3.63   242.63  5.15   242.65  5.13   363.56  3.85  363.57  3.85  -0.02  5.45  
1 1 1 1  15 4  o 11 266.53  2.11  130.40  2.06   132.30  2.96   128.61  2.88   268.47  3.01  264.69  2.96  3.77   4.22  
1 1 1 1  15 5  o 4  202.47  1.75  75.25   1.30   74.40   1.82   76.15   1.86   201.31  2.47  203.67  2.49  -2.36  3.51  
1 1 1 1  15 6  o 13 52.43   1.67  5.05    0.32   5.34    0.46   4.79    0.45   53.87   2.34  51.00   2.39  2.87   3.34  
1 1 1 1  15 7  o 11 757.02  5.10  1051.98 14.16  1059.43 20.14  1044.70 19.91  759.69  7.22  754.40  7.19  5.30   10.19 
1 1 1 1  15 8  o 4  233.44  2.00  100.03  1.71   102.35  2.68   98.42   2.23   236.13  3.09  231.55  2.63  4.58   4.05  
1 1 1 1  15 9  o 14 244.86  2.00  110.06  1.80   107.63  2.44   112.96  2.66   242.14  2.74  248.07  2.92  -5.93  4.00  
1 1 1 1  15 10 o 17 354.32  2.59  230.46  3.37   232.68  4.80   228.30  4.72   356.03  3.67  352.66  3.65  3.37   5.17  
1 1 1 1  15 11 o 17 218.09  1.87  87.31   1.50   87.73   2.12   86.89   2.12   218.61  2.64  217.57  2.65  1.05   3.74  
1 1 1 1  15 12 o 17 318.53  2.43  186.25  2.84   185.86  4.01   186.63  4.03   318.20  3.43  318.86  3.44  -0.66  4.86  
1 1 1 1  15 13 o 5  165.52  1.85  50.29   1.12   48.29   1.57   52.40   1.61   162.19  2.63  168.95  2.59  -6.76  3.70  
1 1 1 1  15 14 o 9  253.84  2.35  118.28  2.19   122.06  3.06   114.33  3.13   257.86  3.23  249.57  3.42  8.30   4.70  
1 1 1 1  15 15 o 13 321.02  2.65  189.17  3.13   187.14  4.41   191.23  4.44   319.29  3.76  322.76  3.75  -3.47  5.31  
1 1 1 1  15 16 o 7  188.79  1.99  65.43   1.38   66.23   1.92   64.58   1.98   189.94  2.76  187.56  2.88  2.38   3.99  
1 1 1 1  15 17 o 8  201.95  2.02  74.87   1.50   73.75   2.10   76.02   2.13   200.44  2.85  203.50  2.86  -3.06  4.04  
1 1 1 1  15 18 o 8  102.49  2.33  19.28   0.88   20.61   1.26   18.05   1.22   105.90  3.25  99.10   3.36  6.81   4.67  
1 1 1 1  15 19 o 8  238.38  2.64  104.31  2.31   105.95  3.45   102.99  3.11   240.24  3.91  236.86  3.57  3.38   5.30  
1 1 1 1  15 20 o 6  191.84  2.18  67.56   1.53   69.24   2.12   65.74   2.22   194.21  2.98  189.24  3.19  4.97   4.37  
1 1 1 1  15 21 o 12 386.97  3.17  274.88  4.51   271.71  6.28   278.25  6.47   384.73  4.44  389.34  4.53  -4.61  6.34  
1 1 1 1  15 22 o 11 75.32   2.45  10.43   0.68   11.41   0.98   9.54    0.93   78.77   3.41  72.00   3.53  6.77   4.91  
1 1 1 1  15 23 o 10 100.01  2.29  18.36   0.84   19.12   1.26   17.75   1.13   102.00  3.36  98.27   3.13  3.73   4.59  
1 1 1 1  15 24 o 2  150.02  2.19  41.31   1.20   40.62   1.64   42.14   1.78   148.75  2.99  151.52  3.20  -2.77  4.38  
1 1 1 1  15 25 o 3  71.31   2.58  9.35    0.67   9.23    0.93   9.47    0.98   70.84   3.59  71.73   3.74  -0.89  5.18  
1 1 1 1  15 26 o 1  69.18   2.67  8.80    0.68   8.80    0.95   8.80    0.97   69.12   3.75  69.14   3.83  -0.02  5.36  
1 1 1 1  15 27 o 15 81.80   2.86  12.30   0.86   12.24   1.34   12.34   1.12   81.53   4.50  81.90   3.72  -0.38  5.84  
1 1 1 1  15 28 o 1  65.25   3.17  7.83    0.76   8.83    1.04   6.71    1.11   69.23   4.11  60.23   5.05  8.99   6.51  
1 1 1 1  15 29 o 17 60.76   3.43  6.80    0.76   5.57    1.11   7.91    1.05   54.81   5.57  65.51   4.41  -10.70 7.10  
1 1 1 1  15 30 o 18 74.05   2.88  10.08   0.78   10.17   1.10   9.99    1.11   74.32   4.04  73.66   4.14  0.66   5.78  
1 1 1 1  15 31 o 1  95.93   2.66  16.91   0.94   17.78   1.41   16.22   1.25   98.34   3.92  93.92   3.64  4.42   5.35  
1 1 1 1  15 32 o 15 22.79   6.22  0.98    0.53   0.99    0.80   0.98    0.72   23.79   7.87  23.39   7.44  0.40   10.83 
1 1 1 1  15 33 o 8  25.15   6.57  1.20    0.61   1.23    0.94   1.18    0.81   26.33   8.50  25.46   7.88  0.88   11.59 
1 1 1 1  15 34 o 1  88.43   2.93  14.37   0.95   13.49   1.35   15.24   1.34   85.60   4.31  91.02   4.02  -5.42  5.89  
1 1 1 1  15 35 o 7  79.30   3.03  11.56   0.88   12.22   1.27   10.95   1.22   81.48   4.26  77.11   4.34  4.37   6.08  
1 1 1 1  15 36 o 19 43.36   4.76  3.49    0.75   3.69    1.04   3.28    1.07   44.37   6.57  41.68   7.27  2.70   9.80  
1 1 1 1  15 37 o 2  20.98   7.19  0.74    0.67   0.03    0.94   1.44    0.94   18.78   7.94  27.99   8.47  -9.21  11.61 
1 1 1 1  15 38 o 4  59.06   3.73  6.43    0.80   6.78    1.27   6.20    1.04   60.49   5.81  57.89   4.93  2.60   7.62  
1 1 1 1  15 39 o 14 31.09   5.72  1.83    0.63   2.54    0.92   1.19    0.87   36.61   7.07  25.75   8.16  10.86  10.80 
1 1 1 1  15 40 o 7  51.67   3.61  4.93    0.68   4.12    0.97   5.71    0.96   47.02   5.74  55.57   4.73  -8.55  7.44  
1 1 1 1  15 41 o 6  29.33   5.51  1.63    0.57   1.27    0.78   2.05    0.85   26.12   7.62  32.81   7.22  -6.69  10.49 
1 1 1 1  15 42 o 5  16.49   6.41  0.30    0.56   0.86    0.77   -0.30   0.81   22.64   7.74  15.74   6.99  6.90   10.42 
1 1 1 1  15 43 o 7  17.41   6.50  0.42    0.56   0.38    0.79   0.45    0.79   19.32   7.61  19.75   7.63  -0.43  10.78 
1 1 1 1  15 44 o 6  16.18   6.31  0.29    0.54   0.88    0.76   -0.34   0.78   22.75   7.65  15.20   6.80  7.54   10.24 
1 1 1 1  15 45 o 3  20.53   6.23  0.78    0.51   0.20    0.70   1.43    0.75   17.28   7.03  27.45   7.30  -10.17 10.13 
1 1 1 1  16 0  o 17 191.37  2.48  67.23   1.74   67.23   1.74   67.23   1.74   191.37  2.48  191.37  2.48  0.00   0.00  
1 1 1 1  16 1  o 11 617.91  4.62  700.87  10.49  703.61  15.48  698.55  14.26  619.11  6.81  616.88  6.29  2.23   9.27  
1 1 1 1  16 2  o 19 627.85  4.70  723.61  10.82  730.64  16.07  717.78  14.65  630.89  6.94  625.31  6.38  5.58   9.42  
1 1 1 1  16 3  o 13 277.75  2.35  141.61  2.40   142.60  3.41   140.65  3.37   278.72  3.33  276.80  3.32  1.91   4.70  
1 1 1 1  16 4  o 18 482.33  3.81  427.05  6.75   434.80  9.70   419.76  9.41   486.68  5.43  478.19  5.36  8.49   7.63  
1 1 1 1  16 5  o 7  273.35  2.17  137.16  2.17   138.47  3.11   135.90  3.04   274.65  3.08  272.09  3.04  2.56   4.33  
1 1 1 1  16 6  o 2  274.75  2.19  138.57  2.21   140.05  3.16   137.16  3.09   276.21  3.12  273.35  3.07  2.87   4.38  
1 1 1 1  16 7  o 16 80.91   1.50  12.02   0.44   11.69   0.63   12.34   0.63   79.77   2.16  81.96   2.08  -2.20  3.00  
1 1 1 1  16 8  o 6  477.12  3.53  417.88  6.19   422.34  8.84   413.60  8.66   479.66  5.02  474.67  4.97  4.98   7.06  
1 1 1 1  16 9  o 16 605.90  4.59  673.89  10.21  686.19  15.28  663.96  13.72  611.40  6.81  601.42  6.22  9.98   9.22  
1 1 1 1  16 10 o 6  449.13  3.50  370.29  5.78   372.37  8.57   368.56  7.82   450.39  5.18  448.08  4.75  2.32   7.03  
1 1 1 1  16 11 o 11 121.59  1.68  27.14   0.75   28.06   1.09   26.31   1.04   123.64  2.40  119.72  2.36  3.92   3.36  
1 1 1 1  16 12 o 5  123.31  1.74  27.91   0.79   28.15   1.13   27.68   1.10   123.84  2.48  122.80  2.44  1.04   3.48  
1 1 1 1  16 13 o 2  53.81   2.41  5.33    0.47   5.46    0.65   5.18    0.69   54.42   3.28  53.00   3.58  1.42   4.85  
1 1 1 1  16 14 o 14 359.60  2.71  237.37  3.58   235.84  5.03   238.93  5.08   358.44  3.82  360.78  3.84  -2.34  5.42  
1 1 1 1  16 15 o 13 218.23  2.09  87.42   1.67   89.27   2.32   85.42   2.42   220.53  2.87  215.72  3.05  4.80   4.19  
1 1 1 1  16 16 o 10 260.00  2.39  124.09  2.28   122.69  3.20   125.53  3.25   258.53  3.37  261.50  3.38  -2.98  4.78  
1 1 1 1  16 17 o 12 213.80  2.37  83.91   1.86   84.74   2.65   83.10   2.62   214.85  3.36  212.77  3.35  2.08   4.74  
1 1 1 1  16 18 o 19 232.88  2.24  99.55   1.91   100.77  2.63   98.19   2.79   234.30  3.06  231.28  3.28  3.02   4.49  
1 1 1 1  16 19 o 1  260.26  2.44  124.34  2.33   125.11  3.27   123.54  3.33   261.07  3.41  259.42  3.49  1.65   4.88  
1 1 1 1  16 20 o 14 154.84  2.10  44.01   1.20   43.27   1.64   44.86   1.75   153.54  2.90  156.33  3.06  -2.80  4.21  
1 1 1 1  16 21 o 10 61.87   2.50  7.04    0.57   7.14    0.80   6.93    0.80   62.28   3.52  61.34   3.59  0.95   5.03  
1 1 1 1  16 22 o 7  162.21  2.05  48.30   1.22   50.48   1.76   46.27   1.70   165.84  2.90  158.77  2.92  7.07   4.11  
1 1 1 1  16 23 o 2  111.01  2.13  22.62   0.87   21.40   1.21   23.91   1.24   107.93  3.05  114.09  2.97  -6.16  4.26  
1 1 1 1  16 24 o 12 100.94  2.26  18.70   0.84   17.89   1.13   19.69   1.24   98.66   3.13  103.51  3.28  -4.85  4.53  
1 1 1 1  16 25 o 16 76.02   2.67  10.62   0.74   10.92   0.98   10.21   1.15   77.05   3.46  74.45   4.23  2.60   5.46  
1 1 1 1  16 26 o 10 34.74   5.44  2.27    0.67   1.60    0.95   2.94    0.95   29.18   8.42  39.43   6.78  -10.26 10.81 
1 1 1 1  16 27 o 9  73.43   2.87  9.91    0.77   10.36   1.06   9.42    1.12   75.02   3.88  71.51   4.28  3.51   5.78  
1 1 1 1  16 28 o 12 68.50   2.85  8.63    0.71   8.03    1.00   9.25    1.02   66.01   4.15  70.87   3.93  -4.86  5.72  
1 1 1 1  16 29 o 14 62.43   3.06  7.17    0.70   7.67    1.01   6.71    0.97   64.50   4.28  60.30   4.41  4.19   6.15  
1 1 1 1  16 30 o 11 79.26   2.94  11.55   0.85   10.32   1.30   12.48   1.13   74.83   4.76  82.38   3.76  -7.55  6.06  
1 1 1 1  16 31 o 17 53.64   3.49  5.30    0.68   5.52    0.99   5.11    0.94   54.61   5.01  52.52   4.94  2.09   7.04  
1 1 1 1  16 32 o 10 103.35  2.90  19.62   1.10   17.57   1.71   21.06   1.43   97.72   4.79  107.04  3.65  -9.32  6.02  
1 1 1 1  16 33 o 13 68.40   3.36  8.61    0.84   8.37    1.20   8.85    1.18   67.33   4.88  69.27   4.67  -1.94  6.76  
1 1 1 1  16 34 o 9  36.01   5.19  2.43    0.67   2.39    0.98   2.46    0.91   35.43   7.72  35.98   7.16  -0.55  10.53 
1 1 1 1  16 35 o 7  44.48   4.75  3.67    0.76   4.20    1.07   3.12    1.09   47.43   6.28  40.54   7.63  6.89   9.88  
1 1 1 1  16 36 o 15 33.15   5.85  2.08    0.69   2.13    0.97   2.03    0.97   33.36   8.01  32.61   8.15  0.75   11.43 
1 1 1 1  16 37 o 12 16.17   6.61  0.16    0.62   0.21    0.93   0.13    0.84   19.61   8.07  18.22   7.58  1.39   11.07 
1 1 1 1  16 38 o 8  74.04   4.05  10.09   1.10   7.83    1.58   12.19   1.52   64.98   6.72  81.33   5.13  -16.35 8.46  
1 1 1 1  16 39 o 4  48.97   3.89  4.43    0.69   4.11    0.99   4.74    0.97   46.96   5.84  50.54   5.33  -3.57  7.91  
1 1 1 1  16 40 o 19 12.56   5.65  -0.28   0.55   -0.24   0.81   -0.31   0.74   16.10   7.09  14.90   6.64  1.20   9.71  
1 1 1 1  16 41 o 19 12.91   5.79  -0.28   0.57   -0.54   0.75   0.09    0.88   14.03   6.43  18.45   7.73  -4.42  10.05 
1 1 1 1  16 42 o 3  16.92   6.56  0.32    0.58   0.62    0.88   0.10    0.77   21.67   8.16  17.43   7.27  4.24   10.93 
1 1 1 1  16 43 o 10 12.56   5.63  -0.26   0.54   -0.19   0.75   -0.33   0.77   15.64   6.85  15.22   6.79  0.42   9.65  
1 1 1 1  16 44 o 11 26.20   5.69  1.31    0.53   1.38    0.76   1.24    0.75   27.04   7.41  25.71   7.48  1.33   10.53 
1 1 1 1  17 0  o 15 314.11  3.70  181.11  4.26   181.11  4.26   181.11  4.26   314.11  3.70  314.11  3.70  0.00   0.00  
1 1 1 1  17 1  o 17 372.84  3.02  255.18  4.14   253.07  5.81   257.35  5.90   371.30  4.26  374.42  4.29  -3.12  6.05  
1 1 1 1  17 2  o 6  417.19  2.90  319.49  4.44   320.03  6.29   318.96  6.28   417.54  4.10  416.84  4.10  0.70   5.80  
1 1 1 1  17 3  o 6  899.21  6.02  1484.29 19.86  1491.40 28.20  1477.30 27.97  901.36  8.52  897.09  8.49  4.27   12.03 
1 1 1 1  17 4  o 12 406.36  2.84  303.11  4.24   306.74  6.06   299.62  5.94   408.78  4.04  404.01  4.01  4.77   5.69  
1 1 1 1  17 5  o 4  161.26  1.51  47.74   0.89   47.75   1.27   47.72   1.26   161.29  2.14  161.23  2.12  0.06   3.01  
1 1 1 1  17 6  o 7  174.58  1.62  55.95   1.04   56.66   1.52   55.32   1.43   175.69  2.36  173.60  2.24  2.09   3.25  
1 1 1 1  17 7  o 19 175.65  1.62  56.64   1.04   56.93   1.48   56.35   1.46   176.10  2.30  175.21  2.27  0.89   3.23  
1 1 1 1  17 8  o 7  387.68  2.77  275.90  3.95   278.63  5.62   273.25  5.54   389.60  3.93  385.82  3.91  3.78   5.55  
1 1 1 1  17 9  o 10 242.44  1.96  107.90  1.75   108.01  2.47   107.78  2.47   242.57  2.78  242.31  2.78  0.26   3.93  
1 1 1 1  17 10 o 7  308.24  2.34  174.40  2.65   169.01  3.66   180.35  3.84   303.43  3.28  313.44  3.34  -10.01 4.68  
1 1 1 1  17 11 o 11 410.29  3.05  309.01  4.60   303.81  6.65   313.75  6.36   406.82  4.45  413.42  4.19  -6.60  6.11  
1 1 1 1  17 12 o 5  104.95  1.72  20.22   0.66   21.73   0.95   18.80   0.92   108.81  2.38  101.20  2.48  7.60   3.44  
1 1 1 1  17 13 o 16 229.01  2.02  96.27   1.70   94.38   2.37   98.27   2.44   226.74  2.85  231.37  2.87  -4.62  4.04  
1 1 1 1  17 14 o 1  60.19   2.32  6.66    0.51   5.92    0.70   7.52    0.75   56.69   3.37  63.93   3.22  -7.23  4.66  
1 1 1 1  17 15 f 0  158.59  2.11  46.17   1.23   47.83   1.75   44.56   1.72   161.41  2.95  155.80  3.01  5.61   4.21  
1 1 1 1  17 16 o 2  294.64  2.65  159.36  2.87   159.89  3.90   158.73  4.22   295.13  3.60  294.05  3.91  1.08   5.32  
1 1 1 1  17 17 o 10 352.46  3.01  228.04  3.89   225.40  5.21   231.37  5.85   350.41  4.05  355.03  4.49  -4.61  6.04  
1 1 1 1  17 18 o 14 103.61  2.06  19.71   0.78   19.44   1.07   20.01   1.14   102.88  2.84  104.36  2.99  -1.48  4.12  
1 1 1 1  17 19 o 10 60.43   2.52  6.71    0.56   7.00    0.80   6.45    0.78   61.64   3.57  59.17   3.59  2.47   5.07  
1 1 1 1  17 20 o 5  37.17   3.46  2.56    0.47   2.12    0.65   3.04    0.68   33.52   5.45  40.43   4.63  -6.90  7.15  
1 1 1 1  17 21 o 9  217.32  2.16  86.70   1.72   89.33   2.47   84.21   2.40   220.60  3.05  214.19  3.05  6.41   4.31  
1 1 1 1  17 22 o 12 88.20   2.13  14.28   0.69   15.96   1.01   12.81   0.94   93.20   2.96  83.49   3.09  9.71   4.28  
1 1 1 1  17 23 o 15 85.49   2.30  13.43   0.72   12.46   0.98   14.60   1.08   82.33   3.23  89.12   3.30  -6.79  4.62  
1 1 1 1  17 24 o 17 118.09  2.11  25.60   0.92   27.25   1.31   24.03   1.28   121.83  2.93  114.38  3.05  7.45   4.23  
1 1 1 1  17 25 o 11 101.68  2.83  18.99   1.06   17.97   1.45   20.13   1.53   98.86   4.01  104.64  4.00  -5.78  5.67  
1 1 1 1  17 26 o 2  92.58   2.48  15.74   0.84   15.26   1.09   16.45   1.32   91.11   3.27  94.59   3.80  -3.48  5.01  
1 1 1 1  17 27 o 1  108.40  2.60  21.57   1.03   21.65   1.32   21.45   1.65   108.54  3.33  108.02  4.18  0.52   5.34  
1 1 1 1  17 28 o 7  84.01   2.72  12.97   0.84   12.89   1.20   13.05   1.17   83.69   3.91  84.23   3.80  -0.53  5.45  
1 1 1 1  17 29 o 5  100.09  2.47  18.39   0.91   16.88   1.25   20.08   1.33   95.84   3.56  104.54  3.46  -8.71  4.96  
1 1 1 1  17 30 o 6  63.06   2.94  7.32    0.68   6.79    0.94   7.88    0.98   60.67   4.26  65.38   4.08  -4.70  5.90  
1 1 1 1  17 31 f 0  21.44   6.82  0.83    0.60   0.72    0.97   0.89    0.77   22.98   8.58  22.88   7.72  0.10   11.55 
1 1 1 1  17 32 o 13 13.79   6.01  -0.12   0.57   1.14    0.84   -1.18   0.78   25.20   8.07  12.23   5.89  12.97  9.99  
1 1 1 1  17 33 o 4  75.08   3.10  10.36   0.85   10.91   1.20   9.81    1.21   76.97   4.27  72.97   4.54  4.00   6.23  
1 1 1 1  17 34 o 10 74.73   3.53  10.28   0.97   11.52   1.42   9.20    1.32   79.06   4.91  70.59   5.13  8.47   7.10  
1 1 1 1  17 35 o 13 22.20   7.22  0.87    0.68   0.70    1.01   1.01    0.91   23.11   8.73  24.52   8.38  -1.41  12.10 
1 1 1 1  17 36 f 0  45.09   4.35  3.77    0.71   3.91    1.04   3.64    0.97   45.69   6.39  44.12   6.19  1.57   8.89  
1 1 1 1  17 37 o 10 29.12   6.07  1.62    0.63   1.49    0.93   1.72    0.85   28.27   8.38  30.07   7.67  -1.80  11.36 
1 1 1 1  17 38 f 0  14.14   6.19  -0.15   0.61   -1.19   0.86   0.90    0.86   13.23   6.32  23.47   8.17  -10.24 10.33 
1 1 1 1  17 39 o 14 38.73   4.65  2.79    0.65   2.55    0.90   3.06    0.94   36.68   6.92  40.30   6.55  -3.62  9.53  
1 1 1 1  17 40 o 2  22.62   6.70  0.95    0.60   0.79    0.80   1.14    0.88   22.32   7.88  25.43   8.27  -3.11  11.42 
1 1 1 1  17 41 o 9  23.83   6.92  1.06    0.64   0.99    0.94   1.13    0.88   24.57   8.52  25.26   8.23  -0.69  11.85 
1 1 1 1  17 42 o 18 16.90   6.47  0.35    0.56   0.97    0.83   -0.18   0.76   23.82   8.01  15.84   6.92  7.98   10.59 
1 1 1 1  17 43 o 18 18.58   6.26  0.59    0.51   1.46    0.74   -0.16   0.69   27.67   7.23  15.07   6.59  12.60  9.78  
1 1 1 1  17 44 o 8  12.68   5.55  -0.12   0.49   0.45    0.71   -0.66   0.69   19.05   7.28  12.78   5.96  6.27   9.41  
1 1 1 1  18 0  o 1  96.68   1.93  17.16   0.69   17.16   0.69   17.16   0.69   96.68   1.93  96.68   1.93  0.00   0.00  
1 1 1 1  18 1  o 9  21.73   3.62  0.89    0.28   1.03    0.40   0.76    0.38   23.24   4.89  20.04   5.19  3.20   7.13  
1 1 1 1  18 2  f 0  399.24  2.89  292.60  4.23   292.78  6.21   292.43  5.79   399.37  4.23  399.13  3.95  0.24   5.79  
1 1 1 1  18 3  o 14 168.98  1.63  52.41   1.01   52.96   1.43   51.87   1.42   169.86  2.30  168.11  2.30  1.75   3.25  
1 1 1 1  18 4  o 7  156.86  1.60  45.17   0.92   43.58   1.27   46.93   1.34   154.08  2.24  159.89  2.28  -5.81  3.19  
1 1 1 1  18 5  o 15 162.32  1.64  48.37   0.98   48.52   1.37   48.20   1.39   162.58  2.29  162.05  2.34  0.53   3.28  
1 1 1 1  18 6  o 14 389.50  2.95  278.49  4.23   281.35  6.01   275.69  5.94   391.49  4.18  387.54  4.18  3.95   5.91  
1 1 1 1  18 7  o 11 206.74  1.88  78.46   1.43   78.60   2.00   78.32   2.03   206.92  2.64  206.56  2.68  0.36   3.76  
1 1 1 1  18 8  o 15 197.51  1.82  71.61   1.32   72.18   1.83   70.98   1.91   198.30  2.51  196.64  2.64  1.66   3.64  
1 1 1 1  18 9  f 0  131.31  1.64  31.65   0.79   31.78   1.08   31.50   1.15   131.58  2.24  131.00  2.39  0.59   3.28  
1 1 1 1  18 10 o 10 361.20  2.74  239.49  3.64   238.74  4.96   240.37  5.34   360.63  3.75  361.86  4.02  -1.23  5.50  
1 1 1 1  18 11 o 17 345.91  2.75  219.65  3.49   219.03  4.90   220.28  4.98   345.42  3.86  346.41  3.91  -0.99  5.50  
1 1 1 1  18 12 o 8  140.97  1.86  36.48   0.96   34.79   1.36   38.20   1.37   137.67  2.68  144.25  2.58  -6.58  3.73  
1 1 1 1  18 13 o 17 106.14  1.99  20.68   0.78   21.68   1.10   19.69   1.09   108.64  2.76  103.53  2.88  5.11   3.99  
1 1 1 1  18 14 o 19 209.33  2.40  80.44   1.84   79.69   2.53   81.27   2.68   208.36  3.31  210.41  3.47  -2.05  4.80  
1 1 1 1  18 15 o 11 100.98  1.95  18.72   0.72   18.59   1.00   18.86   1.05   100.60  2.70  101.32  2.83  -0.72  3.91  
1 1 1 1  18 16 o 6  164.31  1.92  49.56   1.16   46.58   1.61   52.72   1.67   159.30  2.76  169.47  2.68  -10.16 3.84  
1 1 1 1  18 17 o 13 171.88  1.93  54.23   1.22   54.71   1.72   53.75   1.73   172.64  2.71  171.11  2.75  1.53   3.87  
1 1 1 1  18 18 o 15 193.74  2.06  68.90   1.46   67.31   1.97   70.85   2.19   191.49  2.80  196.46  3.03  -4.97  4.13  
1 1 1 1  18 19 o 2  19.13   5.34  0.69    0.39   0.67    0.54   0.71    0.57   19.58   6.44  20.17   6.62  -0.59  9.24  
1 1 1 1  18 20 f 0  155.18  1.97  44.21   1.12   42.72   1.56   45.80   1.61   152.56  2.78  157.96  2.78  -5.40  3.93  
1 1 1 1  18 21 o 1  147.33  2.00  39.85   1.08   39.65   1.52   40.05   1.54   146.96  2.81  147.71  2.85  -0.75  4.00  
1 1 1 1  18 22 o 4  24.61   4.95  1.15    0.43   0.98    0.59   1.35    0.63   22.88   6.63  26.60   6.54  -3.71  9.32  
1 1 1 1  18 23 o 9  97.55   2.72  17.48   0.97   17.33   1.37   17.64   1.38   97.08   3.85  97.96   3.85  -0.88  5.44  
1 1 1 1  18 24 o 13 50.39   3.79  4.69    0.70   4.46    0.97   4.94    1.00   48.98   5.47  51.57   5.38  -2.60  7.67  
1 1 1 1  18 25 o 9  89.37   2.33  14.67   0.76   14.20   1.03   15.25   1.14   87.89   3.20  91.07   3.41  -3.18  4.68  
1 1 1 1  18 26 o 19 56.40   2.93  5.85    0.60   5.60    0.83   6.13    0.88   55.09   4.15  57.66   4.18  -2.57  5.89  
1 1 1 1  18 27 o 10 69.31   3.16  8.84    0.80   9.47    1.06   7.98    1.23   71.70   4.03  65.74   5.15  5.97   6.54  
1 1 1 1  18 28 o 6  78.25   2.64  11.25   0.76   11.71   1.06   10.78   1.09   79.77   3.63  76.54   3.87  3.23   5.31  
1 1 1 1  18 29 o 13 89.73   2.57  14.79   0.84   12.98   1.15   16.92   1.24   84.00   3.74  95.93   3.54  -11.94 5.15  
1 1 1 1  18 30 o 18 90.99   2.61  15.21   0.87   15.34   1.23   15.08   1.24   91.33   3.66  90.57   3.73  0.77   5.23  
1 1 1 1  18 31 o 8  49.73   3.84  4.57    0.69   4.77    1.00   4.38    0.96   50.66   5.48  48.55   5.51  2.11   7.77  
1 1 1 1  18 32 o 15 163.99  3.05  49.37   1.84   49.84   2.52   48.83   2.68   164.72  4.17  163.04  4.49  1.68   6.12  
1 1 1 1  18 33 o 17 83.01   3.65  12.67   1.11   11.31   1.78   13.55   1.42   78.23   6.24  85.79   4.53  -7.56  7.71  
1 1 1 1  18 34 f 0  18.53   6.79  0.50    0.60   0.25    0.82   0.79    0.89   18.81   7.64  22.84   8.25  -4.03  11.24 
1 1 1 1  18 35 o 14 44.66   4.23  3.69    0.69   3.90    0.98   3.50    0.96   45.68   6.01  43.24   6.21  2.44   8.64  
1 1 1 1  18 36 o 3  52.90   3.80  5.16    0.73   5.79    1.10   4.67    0.98   55.91   5.44  50.13   5.41  5.79   7.67  
1 1 1 1  18 37 o 16 23.55   6.72  1.04    0.61   0.95    0.85   1.14    0.87   23.78   8.14  25.35   8.19  -1.57  11.55 
1 1 1 1  18 38 o 12 11.86   5.46  -0.42   0.55   0.94    0.80   -1.63   0.75   23.46   7.86  10.78   5.31  12.68  9.49  
1 1 1 1  18 39 o 9  12.90   5.76  -0.24   0.56   -0.87   0.73   0.61    0.85   12.64   5.98  21.35   8.01  -8.71  10.00 
1 1 1 1  18 40 o 1  36.97   5.07  2.56    0.67   2.95    0.92   2.10    0.98   39.58   6.55  33.20   8.12  6.38   10.43 
1 1 1 1  18 41 o 1  17.22   6.67  0.34    0.60   0.71    0.79   -0.16   0.92   21.62   7.81  17.66   7.67  3.95   10.94 
1 1 1 1  18 42 o 15 21.22   6.21  0.84    0.51   0.85    0.73   0.83    0.73   22.32   7.52  22.14   7.50  0.18   10.62 
1 1 1 1  18 43 o 12 14.73   5.97  0.16    0.50   0.14    0.71   0.18    0.71   16.96   7.01  17.25   7.06  -0.30  9.95  
1 1 1 1  19 0  o 19 210.56  2.44  81.39   1.89   81.39   1.89   81.39   1.89   210.56  2.44  210.56  2.44  0.00   0.00  
1 1 1 1  19 1  o 8  98.15   1.48  17.68   0.53   17.03   0.72   18.44   0.78   96.33   2.05  100.24  2.13  -3.91  2.95  
1 1 1 1  19 2  o 18 162.41  1.54  48.42   0.92   48.35   1.30   48.49   1.30   162.29  2.18  162.52  2.17  -0.24  3.08  
1 1 1 1  19 3  o 11 208.27  1.73  79.62   1.32   80.28   1.88   78.98   1.86   209.13  2.45  207.42  2.44  1.70   3.46  
1 1 1 1  19 4  o 5  233.37  1.87  99.97   1.60   98.03   2.24   102.02  2.29   231.09  2.64  235.74  2.65  -4.66  3.74  
1 1 1 1  19 5  o 12 99.88   1.47  18.31   0.54   18.09   0.77   18.53   0.75   99.26   2.11  100.48  2.05  -1.22  2.94  
1 1 1 1  19 6  o 5  205.73  1.76  77.69   1.33   76.40   1.86   79.03   1.89   204.02  2.48  207.49  2.49  -3.48  3.51  
1 1 1 1  19 7  o 4  77.92   1.63  11.14   0.47   10.14   0.65   12.18   0.66   74.28   2.40  81.43   2.22  -7.15  3.27  
1 1 1 1  19 8  o 17 245.50  1.99  110.64  1.79   111.15  2.55   110.13  2.53   246.07  2.82  244.94  2.81  1.13   3.98  
1 1 1 1  19 9  o 18 92.33   1.65  15.65   0.56   15.92   0.81   15.40   0.78   93.09   2.36  91.55   2.32  1.54   3.31  
1 1 1 1  19 10 o 19 52.97   2.24  5.16    0.43   5.62    0.62   4.72    0.61   55.25   3.08  50.61   3.29  4.63   4.51  
1 1 1 1  19 11 o 16 138.13  1.77  35.02   0.90   35.70   1.29   34.38   1.25   139.47  2.51  136.85  2.49  2.62   3.54  
1 1 1 1  19 12 o 16 265.43  2.39  129.33  2.33   126.20  3.12   133.25  3.50   262.20  3.24  269.43  3.53  -7.23  4.80  
1 1 1 1  19 13 o 6  243.55  2.23  108.88  1.99   112.02  3.07   106.60  2.62   247.03  3.38  240.98  2.96  6.05   4.50  
1 1 1 1  19 14 o 4  198.22  2.00  72.12   1.46   72.60   2.17   71.73   1.97   198.87  2.97  197.67  2.72  1.20   4.02  
1 1 1 1  19 15 o 2  31.80   3.44  1.88    0.40   1.78    0.55   1.98    0.57   30.77   5.00  32.51   4.96  -1.74  7.04  
1 1 1 1  19 16 f 0  120.40  1.83  26.61   0.81   27.60   1.15   25.65   1.13   122.61  2.56  118.21  2.61  4.40   3.65  
1 1 1 1  19 17 o 16 183.80  1.95  62.01   1.31   64.18   1.89   60.00   1.83   186.98  2.76  180.80  2.75  6.18   3.90  
1 1 1 1  19 18 o 8  60.80   2.29  6.79    0.51   7.19    0.72   6.41    0.72   62.50   3.17  59.00   3.32  3.50   4.59  
1 1 1 1  19 19 o 13 83.78   2.11  12.89   0.65   14.64   0.92   11.15   0.92   89.26   2.80  77.87   3.21  11.39  4.27  
1 1 1 1  19 20 o 16 79.11   2.18  11.50   0.63   11.65   0.87   11.32   0.92   79.62   2.98  78.47   3.21  1.14   4.38  
1 1 1 1  19 21 o 1  250.71  2.37  115.38  2.18   113.13  2.96   118.05  3.23   248.26  3.25  253.59  3.46  -5.34  4.75  
1 1 1 1  19 22 o 17 118.04  2.69  25.58   1.17   23.76   1.72   27.13   1.59   113.69  4.12  121.52  3.57  -7.83  5.45  
1 1 1 1  19 23 o 8  68.82   2.42  8.71    0.61   9.66    0.89   7.85    0.84   72.46   3.34  65.31   3.52  7.15   4.85  
1 1 1 1  19 24 o 12 55.88   2.70  5.74    0.55   5.88    0.78   5.61    0.79   56.46   3.78  55.15   3.90  1.31   5.43  
1 1 1 1  19 25 o 15 12.72   5.39  0.01    0.44   -0.26   0.59   0.33    0.65   13.24   5.92  17.67   6.92  -4.43  9.10  
1 1 1 1  19 26 o 1  73.28   2.74  9.87    0.74   9.84    1.06   9.91    1.02   73.09   3.98  73.37   3.81  -0.28  5.51  
1 1 1 1  19 27 o 10 30.00   4.57  1.69    0.49   1.44    0.67   1.97    0.71   27.44   6.73  32.21   6.21  -4.77  9.16  
1 1 1 1  19 28 o 17 17.86   6.47  0.48    0.55   0.36    0.69   0.68    0.90   18.22   7.11  22.19   8.27  -3.97  10.91 
1 1 1 1  19 29 o 15 87.17   2.65  13.96   0.85   14.55   1.19   13.36   1.21   88.95   3.65  85.21   3.87  3.74   5.32  
1 1 1 1  19 30 o 13 56.53   3.44  5.89    0.71   6.36    1.01   5.44    0.99   58.66   4.75  54.18   5.05  4.48   6.93  
1 1 1 1  19 31 o 8  83.37   3.02  12.78   0.92   15.56   1.34   10.28   1.27   91.97   3.99  74.70   4.66  17.27  6.13  
1 1 1 1  19 32 o 18 66.69   3.51  8.19    0.86   8.11    1.20   8.27    1.22   66.29   4.96  66.92   5.02  -0.63  7.06  
1 1 1 1  19 33 o 10 79.45   3.23  11.61   0.94   13.29   1.29   9.69    1.38   84.98   4.15  72.47   5.21  12.51  6.66  
1 1 1 1  19 34 o 7  36.15   4.90  2.44    0.63   2.07    0.89   2.84    0.90   32.89   7.51  38.76   6.59  -5.87  9.99  
1 1 1 1  19 35 o 14 54.27   3.91  5.43    0.77   7.03    1.05   3.53    1.15   61.72   4.67  43.22   7.49  18.50  8.83  
1 1 1 1  19 36 o 9  13.84   6.11  -0.20   0.61   -0.41   0.83   0.03    0.90   15.60   7.00  18.34   7.75  -2.74  10.45 
1 1 1 1  19 37 o 5  10.75   5.13  -0.76   0.56   -0.89   0.79   -0.62   0.80   13.30   6.27  14.34   6.60  -1.05  9.10  
1 1 1 1  19 38 o 2  22.11   6.51  0.91    0.56   0.05    0.80   1.78    0.80   17.39   7.32  30.52   7.24  -13.13 10.30 
1 1 1 1  19 39 f 0  38.16   5.06  2.72    0.69   3.36    0.96   2.02    1.00   42.30   6.35  32.53   8.36  9.77   10.50 
1 1 1 1  19 40 o 18 18.37   6.76  0.49    0.60   -1.09   0.77   2.89    0.95   12.43   5.95  39.08   6.89  -26.65 9.10  
1 1 1 1  19 41 o 2  37.97   4.29  2.68    0.59   3.20    0.88   2.26    0.79   41.35   5.96  34.52   6.47  6.83   8.80  
1 1 1 1  19 42 o 1  12.89   5.63  -0.11   0.50   -0.86   0.71   0.64    0.71   12.37   5.86  20.52   7.38  -8.15  9.43  
1 1 1 1  20 0  o 10 96.93   2.12  17.25   0.76   17.25   0.76   17.25   0.76   96.93   2.12  96.93   2.12  0.00   0.00  
1 1 1 1  20 1  o 19 100.03  1.46  18.37   0.54   18.09   0.76   18.64   0.76   99.27   2.09  100.76  2.04  -1.49  2.92  
1 1 1 1  20 2  o 11 250.26  1.96  114.97  1.80   114.52  2.54   115.42  2.55   249.77  2.77  250.75  2.77  -0.99  3.92  
1 1 1 1  20 3  o 8  183.62  1.65  61.89   1.11   62.67   1.59   61.15   1.55   184.76  2.34  182.51  2.32  2.25   3.29  
1 1 1 1  20 4  f 0  382.77  2.73  268.95  3.84   269.60  5.44   268.32  5.43   383.23  3.87  382.32  3.87  0.91   5.47  
1 1 1 1  20 5  o 9  191.42  1.71  67.26   1.20   66.31   1.69   68.22   1.71   190.06  2.43  192.78  2.41  -2.71  3.42  
1 1 1 1  20 6  o 7  92.27   1.55  15.63   0.52   15.39   0.75   15.86   0.74   91.57   2.23  92.94   2.15  -1.37  3.10  
1 1 1 1  20 7  o 4  100.92  1.55  18.70   0.57   18.64   0.81   18.75   0.81   100.78  2.20  101.06  2.18  -0.28  3.09  
1 1 1 1  20 8  o 10 99.78   1.69  18.27   0.62   18.29   0.88   18.25   0.87   99.83   2.41  99.72   2.37  0.11   3.38  
1 1 1 1  20 9  o 6  39.62   2.51  2.89    0.36   3.24    0.53   2.59    0.50   41.85   3.48  37.35   3.69  4.50   5.07  
1 1 1 1  20 10 o 5  54.28   2.19  5.42    0.44   5.79    0.61   5.04    0.62   56.08   2.99  52.29   3.25  3.79   4.42  
1 1 1 1  20 11 f 0  18.51   4.91  0.65    0.34   0.57    0.46   0.75    0.51   18.08   5.94  20.23   6.24  -2.15  8.61  
1 1 1 1  20 12 o 13 51.57   2.16  4.89    0.41   4.62    0.57   5.18    0.59   50.06   3.12  53.02   3.02  -2.96  4.34  
1 1 1 1  20 13 o 11 134.45  1.71  33.18   0.84   34.14   1.20   32.26   1.18   136.37  2.41  132.57  2.43  3.80   3.42  
1 1 1 1  20 14 o 2  65.13   2.04  7.79    0.49   8.67    0.71   7.01    0.67   68.67   2.82  61.73   2.97  6.94   4.10  
1 1 1 1  20 15 o 16 126.95  1.86  29.58   0.86   28.86   1.27   30.21   1.18   125.39  2.76  128.29  2.51  -2.91  3.73  
1 1 1 1  20 16 o 14 117.37  1.81  25.29   0.78   26.36   1.11   24.26   1.09   119.83  2.53  114.95  2.59  4.88   3.62  
1 1 1 1  20 17 f 0  135.14  1.84  33.52   0.91   34.80   1.31   32.33   1.27   137.68  2.60  132.72  2.61  4.96   3.68  
1 1 1 1  20 18 o 17 171.64  1.95  54.08   1.23   55.30   1.75   52.90   1.72   173.56  2.75  169.77  2.76  3.80   3.89  
1 1 1 1  20 19 o 19 55.45   2.50  5.65    0.51   5.51    0.69   5.82    0.74   54.68   3.48  56.19   3.62  -1.52  5.02  
1 1 1 1  20 20 o 16 109.23  2.32  21.90   0.93   22.67   1.26   21.00   1.37   111.08  3.10  106.89  3.51  4.19   4.68  
1 1 1 1  20 21 o 5  39.42   4.15  2.88    0.59   3.28    0.85   2.51    0.82   41.88   5.68  36.47   6.39  5.40   8.55  
1 1 1 1  20 22 o 16 55.13   2.55  5.59    0.51   6.62    0.75   4.67    0.71   59.97   3.42  50.31   3.86  9.66   5.15  
1 1 1 1  20 23 o 14 41.01   3.29  3.11    0.49   3.91    0.69   2.28    0.70   45.95   4.11  34.75   5.69  11.19  7.02  
1 1 1 1  20 24 o 11 121.32  2.26  27.02   1.01   26.83   1.40   27.22   1.45   120.86  3.16  121.72  3.24  -0.87  4.52  
1 1 1 1  20 25 o 11 68.96   2.62  8.74    0.66   8.55    0.94   8.93    0.93   68.15   3.78  69.64   3.67  -1.50  5.27  
1 1 1 1  20 26 o 6  40.87   3.47  3.09    0.52   3.02    0.75   3.15    0.71   40.20   5.20  41.17   4.80  -0.97  7.08  
1 1 1 1  20 27 o 13 55.15   3.03  5.60    0.61   5.67    0.88   5.54    0.85   55.39   4.35  54.76   4.27  0.63   6.10  
1 1 1 1  20 28 o 5  30.42   4.83  1.74    0.52   1.34    0.71   2.21    0.77   26.53   7.15  34.17   6.35  -7.64  9.56  
1 1 1 1  20 29 o 7  18.28   6.54  0.52    0.56   0.18    0.75   0.94    0.83   17.64   7.23  23.57   8.03  -5.93  10.80 
1 1 1 1  20 30 o 1  60.47   3.67  6.74    0.81   7.25    1.09   6.11    1.21   62.65   4.79  57.41   5.81  5.24   7.53  
1 1 1 1  20 31 o 5  41.58   4.75  3.22    0.71   2.02    0.95   4.71    1.07   32.54   8.04  50.29   5.89  -17.75 9.97  
1 1 1 1  20 32 o 6  82.72   3.01  12.58   0.91   12.03   1.31   13.08   1.27   80.83   4.45  84.33   4.10  -3.50  6.05  
1 1 1 1  20 33 f 0  51.95   3.72  4.98    0.70   4.90    0.98   5.07    1.01   51.38   5.27  52.27   5.35  -0.89  7.51  
1 1 1 1  20 34 o 6  21.10   6.69  0.80    0.58   1.20    0.85   0.45    0.79   25.79   8.10  19.82   7.67  5.97   11.16 
1 1 1 1  20 35 o 12 20.06   7.13  0.63    0.66   -0.00   1.03   1.08    0.86   19.43   8.26  24.84   8.17  -5.40  11.62 
1 1 1 1  20 36 o 1  12.91   5.81  -0.30   0.58   -1.68   0.78   1.36    0.86   11.07   5.45  27.04   8.04  -15.98 9.72  
1 1 1 1  20 37 f 0  30.33   5.33  1.74    0.57   1.37    0.80   2.12    0.82   27.02   7.70  33.37   6.89  -6.35  10.33 
1 1 1 1  20 38 o 10 39.60   4.66  2.92    0.66   2.55    0.95   3.27    0.93   36.66   7.28  41.76   6.28  -5.10  9.62  
1 1 1 1  20 39 o 12 28.64   5.96  1.56    0.61   1.64    0.81   1.46    0.91   29.34   7.52  28.03   8.27  1.31   11.18 
1 1 1 1  20 40 o 3  14.71   6.03  0.13    0.52   0.11    0.72   0.14    0.75   16.92   7.03  17.44   7.20  -0.52  10.06 
1 1 1 1  20 41 o 8  21.91   6.12  0.91    0.51   0.32    0.71   1.54    0.74   18.15   7.17  28.42   7.09  -10.27 10.09 
1 1 1 1  21 0  o 15 94.71   2.13  16.47   0.74   16.47   0.74   16.47   0.74   94.71   2.13  94.71   2.13  0.00   0.00  
1 1 1 1  21 1  o 7  167.94  1.60  51.78   0.99   51.37   1.39   52.18   1.40   167.29  2.27  168.60  2.26  -1.31  3.21  
1 1 1 1  21 2  o 3  100.05  1.53  18.38   0.56   17.62   0.79   19.13   0.79   97.98   2.20  102.10  2.12  -4.12  3.05  
1 1 1 1  21 3  o 10 266.23  2.07  130.11  2.02   130.32  2.87   129.90  2.85   266.45  2.93  266.01  2.92  0.43   4.14  
1 1 1 1  21 4  o 14 236.39  1.92  102.57  1.67   105.05  2.40   100.28  2.31   239.22  2.73  233.72  2.70  5.49   3.84  
1 1 1 1  21 5  o 11 149.66  1.69  41.12   0.93   40.58   1.31   41.66   1.31   148.68  2.39  150.65  2.38  -1.97  3.37  
1 1 1 1  21 6  o 7  149.71  1.70  41.15   0.93   42.33   1.35   40.06   1.29   151.85  2.42  147.73  2.38  4.13   3.40  
1 1 1 1  21 7  o 19 47.37   2.14  4.13    0.37   4.05    0.51   4.22    0.54   46.85   2.97  47.85   3.12  -1.00  4.31  
1 1 1 1  21 8  o 4  109.68  1.65  22.08   0.67   21.84   0.93   22.34   0.95   109.07  2.33  110.32  2.35  -1.24  3.30  
1 1 1 1  21 9  o 3  48.47   2.19  4.32    0.39   4.67    0.56   3.99    0.54   50.35   3.03  46.51   3.20  3.84   4.41  
1 1 1 1  21 10 o 8  79.40   1.68  11.57   0.49   11.27   0.69   11.87   0.69   78.33   2.42  80.39   2.35  -2.05  3.37  
1 1 1 1  21 11 o 5  96.82   1.74  17.21   0.62   17.55   0.91   16.92   0.84   97.75   2.54  96.00   2.38  1.75   3.48  
1 1 1 1  21 12 o 18 80.58   1.75  11.92   0.52   12.90   0.76   11.06   0.71   83.79   2.47  77.57   2.50  6.22   3.51  
1 1 1 1  21 13 o 5  69.39   1.91  8.84    0.49   8.64    0.68   9.07    0.70   68.53   2.71  70.22   2.72  -1.69  3.83  
1 1 1 1  21 14 o 11 90.74   1.80  15.11   0.60   15.20   0.85   15.03   0.85   90.96   2.54  90.44   2.58  0.53   3.61  
1 1 1 1  21 15 o 12 169.33  1.86  52.64   1.15   54.41   1.66   50.96   1.61   172.17  2.62  166.61  2.63  5.56   3.71  
1 1 1 1  21 16 o 8  94.17   1.93  16.28   0.67   15.93   0.97   16.60   0.92   93.10   2.84  95.05   2.65  -1.95  3.88  
1 1 1 1  21 17 o 16 150.59  1.89  41.63   1.05   41.98   1.51   41.29   1.46   151.23  2.71  149.98  2.64  1.25   3.79  
1 1 1 1  21 18 o 13 87.52   2.17  14.06   0.70   15.68   0.93   12.00   1.05   92.39   2.75  80.78   3.55  11.61  4.49  
1 1 1 1  21 19 o 3  84.60   2.63  13.15   0.81   13.74   1.17   12.60   1.13   86.44   3.70  82.76   3.74  3.68   5.26  
1 1 1 1  21 20 o 18 116.78  2.06  25.03   0.88   25.79   1.21   24.18   1.29   118.53  2.79  114.72  3.07  3.81   4.14  
1 1 1 1  21 21 o 8  93.74   2.43  16.14   0.84   16.71   1.08   15.30   1.32   95.37   3.10  91.20   3.95  4.17   5.02  
1 1 1 1  21 22 o 7  34.80   3.91  2.25    0.49   2.34    0.66   2.13    0.74   35.35   5.21  33.56   6.23  1.79   8.12  
1 1 1 1  21 23 o 10 67.65   2.66  8.41    0.66   7.54    0.90   9.41    0.96   63.97   3.86  71.50   3.68  -7.53  5.34  
1 1 1 1  21 24 o 7  11.25   5.00  -0.16   0.41   0.12    0.58   -0.45   0.59   15.41   6.35  12.35   5.67  3.07   8.51  
1 1 1 1  21 25 o 6  29.85   4.44  1.67    0.47   2.22    0.66   1.12    0.67   34.32   5.45  24.41   7.07  9.91   8.92  
1 1 1 1  21 26 o 16 16.91   5.89  0.47    0.45   0.37    0.61   0.58    0.66   17.56   6.75  19.60   7.10  -2.03  9.80  
1 1 1 1  21 27 o 14 77.82   2.58  11.13   0.74   10.96   1.02   11.32   1.07   77.18   3.61  78.44   3.71  -1.26  5.18  
1 1 1 1  21 28 o 2  41.44   4.11  3.18    0.62   2.77    0.86   3.62    0.88   38.35   6.34  44.04   5.59  -5.69  8.45  
1 1 1 1  21 29 o 16 21.13   7.08  0.77    0.65   1.31    0.93   0.27    0.90   26.90   8.48  19.60   7.96  7.30   11.63 
1 1 1 1  21 30 o 9  19.90   6.96  0.64    0.63   0.72    0.90   0.57    0.87   22.46   8.29  21.21   8.07  1.25   11.57 
1 1 1 1  21 31 o 15 10.22   4.96  -0.99   0.58   -0.04   0.88   -1.72   0.77   17.83   7.61  10.82   5.34  7.01   9.30  
1 1 1 1  21 32 o 3  22.27   6.63  0.92    0.58   1.29    0.85   0.60    0.80   26.44   8.04  20.85   7.78  5.58   11.19 
1 1 1 1  21 33 o 8  29.04   5.77  1.60    0.59   1.44    0.83   1.77    0.85   27.66   7.82  30.48   7.61  -2.82  10.91 
1 1 1 1  21 34 o 6  58.82   3.46  6.37    0.74   5.87    1.05   6.87    1.05   56.33   5.15  60.98   4.72  -4.64  6.99  
1 1 1 1  21 35 o 14 16.68   6.47  0.32    0.57   0.41    0.78   0.21    0.82   19.44   7.58  18.55   7.59  0.89   10.72 
1 1 1 1  21 36 o 19 20.12   6.71  0.70    0.58   0.55    0.88   0.81    0.78   21.17   8.10  22.28   7.74  -1.10  11.20 
1 1 1 1  21 37 o 3  14.89   6.32  0.00    0.60   0.49    0.97   -0.30   0.77   21.48   8.42  15.29   6.80  6.19   10.82 
1 1 1 1  21 38 o 17 38.09   4.68  2.70    0.64   3.34    0.90   2.04    0.91   42.27   5.95  32.68   7.73  9.59   9.76  
1 1 1 1  21 39 o 1  32.64   4.90  2.00    0.57   2.89    0.83   1.21    0.78   39.26   5.96  25.61   7.68  13.66  9.72  
1 1 1 1  21 40 o 3  12.09   5.39  -0.21   0.49   0.66    0.74   -0.85   0.64   20.88   7.56  11.53   5.50  9.34   9.34  
1 1 1 1  21 41 o 15 18.98   6.32  0.62    0.52   0.56    0.74   0.68    0.72   20.11   7.49  20.89   7.45  -0.79  10.56 
1 1 1 1  22 0  o 17 28.41   4.16  1.51    0.42   1.51    0.42   1.51    0.42   28.41   4.16  28.41   4.16  0.00   0.00  
1 1 1 1  22 1  o 16 35.53   2.55  2.33    0.33   2.60    0.47   2.07    0.46   37.45   3.46  33.35   3.86  4.11   5.18  
1 1 1 1  22 2  o 13 61.68   1.85  6.99    0.42   7.45    0.60   6.55    0.58   63.64   2.57  59.69   2.67  3.95   3.71  
1 1 1 1  22 3  f 0  31.87   2.77  1.88    0.32   1.34    0.45   2.44    0.46   26.57   4.81  36.26   3.48  -9.68  5.93  
1 1 1 1  22 4  o 5  80.85   1.62  12.00   0.48   11.80   0.66   12.22   0.69   80.14   2.26  81.55   2.32  -1.41  3.24  
1 1 1 1  22 5  o 2  93.64   1.62  16.10   0.56   16.41   0.80   15.80   0.78   94.54   2.30  92.78   2.29  1.76   3.24  
1 1 1 1  22 6  o 13 42.46   2.22  3.32    0.35   3.19    0.49   3.44    0.48   41.58   3.25  43.18   3.07  -1.60  4.47  
1 1 1 1  22 7  o 12 32.62   2.51  1.97    0.30   2.07    0.43   1.87    0.41   33.42   3.56  31.67   3.63  1.75   5.08  
1 1 1 1  22 8  o 19 43.30   2.10  3.45    0.33   3.26    0.48   3.62    0.46   42.06   3.11  44.34   2.86  -2.28  4.23  
1 1 1 1  22 9  o 19 39.17   2.33  2.83    0.33   3.04    0.48   2.63    0.46   40.59   3.28  37.71   3.35  2.87   4.68  
1 1 1 1  22 10 o 6  122.85  1.63  27.71   0.74   28.29   1.06   27.17   1.02   124.14  2.33  121.65  2.28  2.49   3.26  
1 1 1 1  22 11 o 4  200.96  1.87  74.14   1.38   74.83   1.97   73.46   1.93   201.90  2.65  200.05  2.63  1.85   3.74  
1 1 1 1  22 12 o 12 63.43   1.92  7.39    0.45   7.36    0.63   7.42    0.63   63.27   2.73  63.54   2.70  -0.26  3.84  
1 1 1 1  22 13 o 10 86.71   1.78  13.80   0.57   14.42   0.81   13.22   0.79   88.60   2.50  84.83   2.53  3.77   3.56  
1 1 1 1  22 14 o 19 128.09  1.79  30.12   0.84   31.18   1.22   29.17   1.16   130.33  2.56  126.06  2.50  4.26   3.58  
1 1 1 1  22 15 o 5  73.88   1.94  10.03   0.53   10.28   0.74   9.77    0.75   74.78   2.69  72.89   2.81  1.89   3.89  
1 1 1 1  22 16 o 6  48.95   2.62  4.41    0.47   4.01    0.59   5.11    0.78   46.61   3.46  52.61   4.06  -6.00  5.33  
1 1 1 1  22 17 o 17 23.97   6.15  1.09    0.54   1.08    0.77   1.11    0.77   24.39   7.68  24.73   7.69  -0.34  10.87 
1 1 1 1  22 18 o 5  28.73   4.95  1.56    0.50   1.25    0.77   1.79    0.67   25.93   7.60  30.65   6.13  -4.72  9.76  
1 1 1 1  22 19 o 13 96.64   2.09  17.15   0.74   16.94   1.03   17.37   1.08   96.02   2.92  97.23   3.02  -1.21  4.20  
1 1 1 1  22 20 o 4  134.54  2.13  33.23   1.05   32.42   1.46   34.10   1.52   132.90  2.99  136.30  3.04  -3.39  4.27  
1 1 1 1  22 21 o 9  77.13   2.31  10.93   0.65   12.41   0.98   9.75    0.88   82.17   3.26  72.79   3.29  9.38   4.63  
1 1 1 1  22 22 o 10 16.47   5.67  0.45    0.42   0.61    0.60   0.30    0.58   19.43   6.79  16.67   6.52  2.76   9.41  
1 1 1 1  22 23 o 11 17.91   5.78  0.57    0.43   0.55    0.59   0.59    0.63   18.88   6.76  19.53   6.97  -0.65  9.71  
1 1 1 1  22 24 o 2  49.94   2.93  4.59    0.53   3.40    0.71   6.11    0.81   42.81   4.61  57.56   3.83  -14.75 6.00  
1 1 1 1  22 25 o 5  32.66   4.14  1.99    0.49   2.53    0.69   1.46    0.68   36.74   5.27  27.67   6.77  9.08   8.58  
1 1 1 1  22 26 f 0  52.39   3.34  5.06    0.64   4.09    0.87   6.18    0.94   46.90   5.16  57.85   4.45  -10.94 6.81  
1 1 1 1  22 27 o 19 58.56   3.21  6.31    0.69   6.29    0.98   6.34    0.97   58.33   4.60  58.60   4.53  -0.27  6.46  
1 1 1 1  22 28 o 11 34.56   5.45  2.25    0.67   2.05    0.96   2.43    0.93   32.77   8.05  35.74   7.35  -2.97  10.90 
1 1 1 1  22 29 o 18 12.71   5.69  -0.25   0.55   0.26    0.80   -0.71   0.75   18.65   7.54  13.41   6.24  5.24   9.79  
1 1 1 1  22 30 o 13 11.98   5.49  -0.40   0.55   0.26    0.79   -0.98   0.75   18.57   7.51  12.51   5.96  6.05   9.59  
1 1 1 1  22 31 o 10 43.42   4.05  3.49    0.64   4.33    0.93   2.73    0.88   48.26   5.31  38.03   6.56  10.24  8.44  
1 1 1 1  22 32 o 14 63.11   3.47  7.33    0.80   7.19    1.07   7.51    1.20   62.42   4.72  63.74   5.19  -1.32  7.02  
1 1 1 1  22 33 o 1  36.94   4.86  2.55    0.64   3.42    0.93   1.76    0.89   42.73   6.12  30.38   7.90  12.36  9.99  
1 1 1 1  22 34 o 9  29.97   6.00  1.71    0.64   1.35    0.86   2.15    0.95   27.01   8.04  33.52   7.88  -6.52  11.26 
1 1 1 1  22 35 o 12 17.39   6.45  0.43    0.55   0.96    0.78   -0.08   0.77   23.48   7.78  16.34   7.04  7.14   10.49 
1 1 1 1  22 36 o 14 12.79   5.77  -0.31   0.57   0.25    0.85   -0.77   0.77   19.09   7.76  13.49   6.31  5.60   10.00 
1 1 1 1  22 37 o 18 16.71   6.37  0.35    0.54   0.51    0.80   0.21    0.73   20.32   7.76  17.70   7.20  2.62   10.58 
1 1 1 1  22 38 o 8  32.13   5.48  1.95    0.62   0.63    0.91   3.09    0.85   21.96   8.30  40.62   5.89  -18.65 10.17 
1 1 1 1  22 39 f 0  30.83   5.07  1.79    0.55   1.81    0.82   1.78    0.76   30.76   7.33  30.51   6.91  0.25   10.07 
1 1 1 1  22 40 o 7  23.46   6.02  1.05    0.52   1.16    0.72   0.93    0.75   24.94   7.38  23.12   7.62  1.82   10.61 
1 1 1 1  23 0  o 13 69.51   2.40  8.88    0.61   8.88    0.61   8.88    0.61   69.51   2.40  69.51   2.40  0.00   0.00  
1 1 1 1  23 1  o 3  41.75   2.34  3.21    0.36   2.62    0.51   3.79    0.50   37.56   3.73  45.34   3.03  -7.78  4.81  
1 1 1 1  23 2  o 14 42.76   2.43  3.37    0.38   3.47    0.56   3.28    0.52   43.32   3.53  42.13   3.38  1.19   4.89  
1 1 1 1  23 3  o 7  39.65   2.56  2.90    0.37   2.33    0.52   3.47    0.52   35.35   4.11  43.34   3.31  -7.99  5.28  
1 1 1 1  23 4  o 18 26.44   3.36  1.30    0.32   0.80    0.48   1.72    0.43   20.61   5.96  30.32   3.95  -9.71  7.15  
1 1 1 1  23 5  o 3  41.27   2.28  3.14    0.34   3.04    0.50   3.22    0.47   40.55   3.42  41.77   3.09  -1.22  4.61  
1 1 1 1  23 6  o 2  37.14   2.46  2.54    0.33   2.39    0.50   2.67    0.45   35.88   3.84  37.98   3.25  -2.10  5.03  
1 1 1 1  23 7  o 4  37.53   2.43  2.60    0.33   2.21    0.46   3.02    0.48   34.54   3.67  40.44   3.29  -5.91  4.92  
1 1 1 1  23 8  o 12 22.89   3.52  0.98    0.29   0.79    0.40   1.20    0.41   20.31   5.27  25.18   4.65  -4.87  7.03  
1 1 1 1  23 9  o 6  57.23   1.91  6.02    0.40   6.27    0.57   5.77    0.57   58.36   2.65  56.00   2.78  2.36   3.84  
1 1 1 1  23 10 o 13 61.30   1.97  6.90    0.44   7.31    0.62   6.49    0.63   63.04   2.69  59.37   2.91  3.67   3.96  
1 1 1 1  23 11 o 5  8.99    4.07  -0.17   0.29   -0.16   0.41   -0.18   0.40   11.22   4.98  11.00   4.91  0.22   7.00  
1 1 1 1  23 12 o 13 151.26  1.88  42.00   1.04   41.97   1.47   42.03   1.48   151.20  2.66  151.31  2.66  -0.10  3.76  
1 1 1 1  23 13 o 16 74.26   1.98  10.13   0.54   9.06    0.73   11.43   0.80   70.21   2.82  78.87   2.77  -8.67  3.96  
1 1 1 1  23 14 o 3  75.85   2.10  10.57   0.58   10.87   0.78   10.18   0.88   76.92   2.76  74.38   3.25  2.53   4.26  
1 1 1 1  23 15 o 14 37.98   3.97  2.68    0.55   3.46    0.83   2.07    0.73   43.07   5.33  33.03   6.23  10.04  8.20  
1 1 1 1  23 16 o 12 13.19   5.39  0.11    0.41   0.45    0.56   -0.29   0.61   17.75   6.54  13.35   5.99  4.40   8.87  
1 1 1 1  23 17 o 11 90.12   2.08  14.91   0.69   15.55   0.96   14.24   0.98   91.98   2.85  88.03   3.05  3.95   4.17  
1 1 1 1  23 18 o 19 92.26   2.09  15.63   0.71   15.63   1.05   15.63   0.96   92.21   3.10  92.22   2.84  -0.02  4.21  
1 1 1 1  23 19 o 17 43.56   3.01  3.50    0.48   3.34    0.72   3.63    0.64   42.38   4.69  44.29   4.00  -1.91  6.16  
1 1 1 1  23 20 o 18 50.20   2.66  4.64    0.49   4.42    0.68   4.87    0.71   48.95   3.80  51.38   3.78  -2.43  5.35  
1 1 1 1  23 21 o 7  135.11  2.10  33.51   1.04   33.82   1.44   33.17   1.51   135.73  2.89  134.42  3.07  1.30   4.21  
1 1 1 1  23 22 o 9  106.16  2.27  20.69   0.89   19.25   1.30   21.92   1.21   102.33  3.47  109.24  3.01  -6.91  4.60  
1 1 1 1  23 23 o 15 50.14   2.94  4.63    0.54   4.99    0.77   4.28    0.76   52.00   4.07  48.11   4.32  3.88   5.94  
1 1 1 1  23 24 o 5  20.23   6.15  0.75    0.50   0.29    0.68   1.28    0.73   17.67   7.02  26.10   7.32  -8.42  10.14 
1 1 1 1  23 25 o 18 61.14   3.28  6.88    0.73   6.45    1.00   7.39    1.08   59.11   4.64  63.26   4.70  -4.15  6.60  
1 1 1 1  23 26 f 0  45.56   4.25  3.84    0.70   2.72    0.97   5.07    1.02   37.86   7.25  52.28   5.37  -14.43 9.03  
1 1 1 1  23 27 o 17 23.64   6.69  1.05    0.61   1.36    0.88   0.77    0.84   27.12   8.16  22.38   8.03  4.74   11.45 
1 1 1 1  23 28 o 13 35.75   4.68  2.39    0.60   2.20    0.84   2.58    0.86   34.00   6.95  36.94   6.56  -2.94  9.56  
1 1 1 1  23 29 o 16 43.03   4.03  3.43    0.63   2.50    0.87   4.44    0.91   36.34   6.79  48.89   5.14  -12.55 8.52  
1 1 1 1  23 30 o 11 33.84   5.13  2.15    0.62   1.85    0.87   2.46    0.88   31.11   7.67  35.98   6.89  -4.87  10.31 
1 1 1 1  23 31 o 15 20.75   6.75  0.76    0.59   0.11    0.83   1.43    0.84   18.06   7.52  27.57   7.89  -9.51  10.90 
1 1 1 1  23 32 o 10 23.64   6.57  1.06    0.59   0.15    0.83   1.98    0.84   18.29   7.58  32.22   7.27  -13.92 10.50 
1 1 1 1  23 33 o 12 50.44   4.17  4.70    0.77   4.86    1.00   4.48    1.19   51.18   5.41  48.92   6.80  2.27   8.69  
1 1 1 1  23 34 o 4  11.56   5.32  -0.40   0.52   -0.38   0.72   -0.43   0.74   14.42   6.49  14.48   6.55  -0.06  9.22  
1 1 1 1  23 35 o 7  28.79   6.33  1.58    0.65   2.14    0.93   1.05    0.91   33.47   7.75  24.87   8.39  8.60   11.42 
1 1 1 1  23 36 o 10 33.80   4.55  2.14    0.55   1.80    0.77   2.49    0.79   30.68   7.01  36.30   6.11  -5.62  9.29  
1 1 1 1  23 37 o 12 16.16   6.15  0.33    0.51   0.07    0.68   0.65    0.75   16.26   6.81  20.84   7.58  -4.59  10.19 
1 1 1 1  23 38 o 7  20.44   6.61  0.74    0.57   0.79    0.86   0.70    0.75   22.70   8.14  21.27   7.60  1.43   11.14 
1 1 1 1  23 39 o 17 16.76   6.28  0.38    0.52   0.53    0.77   0.25    0.71   20.14   7.62  17.71   7.12  2.44   10.43 
1 1 1 1  24 0  o 2  9.71    4.60  -0.54   0.44   -0.54   0.44   -0.54   0.44   9.71    4.60  9.71    4.60  0.00   0.00  
1 1 1 1  24 1  o 3  51.10   2.17  4.80    0.41   4.46    0.58   5.13    0.57   49.18   3.24  52.76   2.93  -3.58  4.37  
1 1 1 1  24 2  o 8  10.93   4.51  0.06    0.29   0.05    0.42   0.07    0.41   12.79   5.34  12.81   5.31  -0.02  7.53  
1 1 1 1  24 3  o 13 81.23   1.69  12.11   0.50   11.69   0.74   12.48   0.69   79.76   2.54  82.41   2.28  -2.65  3.41  
1 1 1 1  24 4  o 10 54.83   1.89  5.53    0.38   5.90    0.55   5.19    0.53   56.61   2.67  53.11   2.70  3.50   3.80  
1 1 1 1  24 5  o 3  67.45   1.71  8.36    0.42   8.86    0.61   7.91    0.59   69.42   2.42  65.58   2.44  3.84   3.43  
1 1 1 1  24 6  o 2  114.14  1.58  23.92   0.66   23.83   0.94   24.00   0.93   113.93  2.25  114.34  2.22  -0.41  3.17  
1 1 1 1  24 7  f 0  66.88   1.79  8.22    0.44   7.20    0.60   9.39    0.64   62.58   2.61  71.47   2.45  -8.88  3.58  
1 1 1 1  24 8  o 11 61.51   1.86  6.95    0.42   6.85    0.60   7.05    0.59   61.03   2.68  61.92   2.59  -0.89  3.73  
1 1 1 1  24 9  o 4  14.98   4.70  0.41    0.29   0.52    0.45   0.32    0.38   17.49   5.88  14.75   5.37  2.75   7.96  
1 1 1 1  24 10 o 13 121.72  1.75  27.20   0.78   26.61   1.14   27.72   1.07   120.40  2.58  122.88  2.37  -2.49  3.50  
1 1 1 1  24 11 o 2  29.44   3.04  1.61    0.32   1.83    0.47   1.41    0.45   31.29   4.19  27.31   4.62  3.98   6.24  
1 1 1 1  24 12 o 12 72.56   2.04  9.67    0.54   10.10   0.80   9.31    0.74   74.12   2.96  71.18   2.82  2.94   4.09  
1 1 1 1  24 13 o 18 76.36   2.36  10.71   0.66   10.00   0.95   11.39   0.92   73.72   3.51  78.71   3.20  -4.99  4.75  
1 1 1 1  24 14 o 6  33.99   3.46  2.14    0.43   1.81    0.58   2.54    0.63   30.98   5.27  36.88   4.77  -5.89  7.11  
1 1 1 1  24 15 o 19 70.49   2.13  9.13    0.55   9.81    0.74   8.31    0.82   73.03   2.78  67.21   3.33  5.83   4.34  
1 1 1 1  24 16 o 18 36.66   2.96  2.48    0.40   2.56    0.55   2.40    0.57   37.12   4.11  35.91   4.40  1.21   6.02  
1 1 1 1  24 17 o 18 16.89   5.32  0.52    0.37   0.79    0.52   0.25    0.52   20.68   6.32  15.65   6.15  5.03   8.82  
1 1 1 1  24 18 o 10 101.55  2.05  18.93   0.76   19.09   1.10   18.78   1.05   101.95  2.95  101.12  2.84  0.83   4.10  
1 1 1 1  24 19 o 11 64.94   2.41  7.75    0.57   8.83    0.85   6.84    0.78   69.27   3.35  60.96   3.50  8.31   4.84  
1 1 1 1  24 20 o 19 36.43   3.46  2.46    0.46   1.99    0.62   3.00    0.67   32.51   5.42  40.13   4.64  -7.62  7.14  
1 1 1 1  24 21 o 12 81.77   2.41  12.28   0.72   13.56   1.06   11.15   0.99   85.90   3.35  77.84   3.49  8.05   4.84  
1 1 1 1  24 22 o 1  79.97   2.73  11.75   0.80   12.95   1.08   10.27   1.20   83.93   3.50  74.66   4.39  9.27   5.62  
1 1 1 1  24 23 o 10 46.68   3.49  4.02    0.59   4.45    0.87   3.65    0.81   49.01   4.90  44.28   5.10  4.73   7.08  
1 1 1 1  24 24 o 8  48.98   3.27  4.42    0.58   4.86    0.82   3.97    0.84   51.25   4.38  46.24   5.01  5.01   6.66  
1 1 1 1  24 25 o 2  24.92   6.09  1.19    0.55   1.95    0.77   0.39    0.79   32.03   6.80  19.35   7.59  12.67  10.19 
1 1 1 1  24 26 o 7  55.14   3.30  5.60    0.67   5.47    0.89   5.77    1.00   54.38   4.52  55.85   4.91  -1.47  6.68  
1 1 1 1  24 27 o 11 85.74   2.93  13.51   0.92   15.56   1.33   11.62   1.28   91.97   3.95  79.44   4.40  12.54  5.91  
1 1 1 1  24 28 o 3  75.73   2.89  10.54   0.80   12.45   1.22   9.07    1.07   82.27   4.04  70.19   4.15  12.08  5.79  
1 1 1 1  24 29 o 5  32.82   5.04  2.02    0.59   3.04    0.85   1.10    0.81   40.29   5.93  24.74   7.91  15.55  9.89  
1 1 1 1  24 30 o 13 24.97   6.39  1.19    0.59   0.75    0.87   1.55    0.80   22.46   8.17  28.59   7.50  -6.13  11.09 
1 1 1 1  24 31 o 4  81.19   3.51  12.12   1.04   12.88   1.59   11.54   1.39   83.62   5.20  79.14   4.80  4.48   7.07  
1 1 1 1  24 32 o 2  60.96   3.25  6.84    0.72   6.90    1.03   6.79    1.02   61.12   4.61  60.64   4.62  0.48   6.52  
1 1 1 1  24 33 o 3  11.38   5.33  -0.59   0.56   -0.14   0.82   -0.97   0.77   16.65   7.23  12.76   6.06  3.90   9.43  
1 1 1 1  24 34 o 12 22.48   7.07  0.91    0.65   1.38    0.91   0.43    0.93   27.42   8.34  20.82   8.21  6.60   11.71 
1 1 1 1  24 35 o 18 14.86   6.01  0.16    0.51   0.06    0.70   0.28    0.73   16.43   6.90  18.14   7.26  -1.71  10.02 
1 1 1 1  24 36 o 12 30.21   5.39  1.73    0.58   2.22    0.83   1.26    0.80   34.18   6.84  26.09   7.77  8.10   10.35 
1 1 1 1  24 37 o 2  17.44   6.40  0.44    0.54   -0.06   0.74   1.00    0.78   16.18   6.94  23.84   7.78  -7.66  10.43 
1 1 1 1  24 38 o 19 16.31   6.12  0.36    0.50   0.69    0.69   0.01    0.71   20.75   7.32  16.24   6.88  4.52   10.05 
1 1 1 1  25 0  o 13 91.71   2.31  15.45   0.78   15.45   0.78   15.45   0.78   91.71   2.31  91.71   2.31  0.00   0.00  
1 1 1 1  25 1  o 1  56.41   1.89  5.85    0.39   6.45    0.56   5.29    0.54   59.21   2.59  53.62   2.76  5.59   3.79  
1 1 1 1  25 2  o 2  54.33   1.91  5.43    0.38   5.41    0.54   5.44    0.54   54.22   2.70  54.38   2.71  -0.16  3.82  
1 1 1 1  25 3  o 4  54.21   2.00  5.40    0.40   5.40    0.55   5.41    0.57   54.15   2.77  54.20   2.90  -0.05  4.01  
1 1 1 1  25 4  o 17 24.44   3.71  1.12    0.32   0.88    0.46   1.36    0.45   21.53   5.72  26.77   4.78  -5.24  7.46  
1 1 1 1  25 5  f 0  73.26   1.90  9.86    0.51   9.54    0.71   10.21   0.74   72.02   2.69  74.53   2.70  -2.51  3.81  
1 1 1 1  25 6  o 9  57.75   2.05  6.13    0.43   6.34    0.62   5.92    0.61   58.71   2.86  56.72   2.94  1.99   4.11  
1 1 1 1  25 7  o 10 54.04   2.13  5.37    0.42   5.85    0.61   4.94    0.58   56.37   2.98  51.79   3.06  4.59   4.27  
1 1 1 1  25 8  o 5  39.05   2.64  2.81    0.38   2.73    0.55   2.89    0.52   38.36   3.93  39.49   3.63  -1.13  5.35  
1 1 1 1  25 9  f 0  67.49   2.10  8.37    0.52   8.49    0.71   8.23    0.76   67.95   2.85  66.89   3.11  1.06   4.22  
1 1 1 1  25 10 o 1  58.48   2.24  6.29    0.48   6.72    0.75   5.98    0.63   60.43   3.40  57.01   3.00  3.42   4.54  
1 1 1 1  25 11 o 7  65.29   2.42  7.84    0.58   7.66    0.96   7.93    0.72   64.48   4.09  65.68   3.00  -1.20  5.08  
1 1 1 1  25 12 o 1  17.38   5.56  0.54    0.40   -0.07   0.54   1.30    0.60   13.63   5.89  26.08   6.33  -12.45 8.64  
1 1 1 1  25 13 o 14 14.00   5.17  0.28    0.35   0.35    0.47   0.19    0.53   15.91   5.94  15.35   6.18  0.56   8.57  
1 1 1 1  25 14 o 1  95.19   1.93  16.63   0.68   16.79   0.99   16.50   0.92   95.59   2.82  94.77   2.66  0.81   3.88  
1 1 1 1  25 15 o 5  70.04   2.17  9.01    0.56   9.69    0.82   8.45    0.75   72.58   3.10  67.79   3.04  4.79   4.34  
1 1 1 1  25 16 o 2  69.14   2.34  8.79    0.59   8.89    0.84   8.68    0.84   69.49   3.30  68.70   3.35  0.79   4.70  
1 1 1 1  25 17 o 3  46.31   2.91  3.95    0.49   4.88    0.74   3.22    0.66   51.39   3.96  41.66   4.38  9.73   5.91  
1 1 1 1  25 18 o 11 80.03   2.36  11.77   0.69   12.01   1.02   11.56   0.95   80.80   3.44  79.30   3.26  1.51   4.74  
1 1 1 1  25 19 o 3  74.21   2.43  10.12   0.66   9.83    0.94   10.41   0.93   73.09   3.51  75.22   3.39  -2.13  4.88  
1 1 1 1  25 20 o 17 83.74   2.36  12.88   0.73   13.62   1.04   12.20   1.01   86.07   3.31  81.46   3.38  4.61   4.73  
1 1 1 1  25 21 o 18 60.67   2.76  6.77    0.61   6.80    0.86   6.74    0.88   60.75   3.87  60.47   3.98  0.28   5.55  
1 1 1 1  25 22 o 19 64.80   2.76  7.72    0.66   7.87    0.99   7.60    0.88   65.36   4.13  64.24   3.74  1.13   5.57  
1 1 1 1  25 23 o 15 98.08   2.54  17.67   0.91   17.46   1.28   17.88   1.30   97.47   3.59  98.63   3.59  -1.16  5.08  
1 1 1 1  25 24 o 16 20.66   6.27  0.79    0.52   1.42    0.75   0.21    0.71   27.38   7.32  17.47   7.10  9.92   10.20 
1 1 1 1  25 25 o 2  23.27   6.17  1.03    0.54   0.64    0.74   1.45    0.77   20.74   7.54  27.64   7.45  -6.90  10.60 
1 1 1 1  25 26 o 9  37.34   4.61  2.60    0.62   3.26    0.92   2.05    0.84   41.68   6.19  32.77   7.17  8.91   9.47  
1 1 1 1  25 27 o 14 25.41   6.16  1.23    0.57   1.49    0.79   0.96    0.82   28.01   7.54  23.69   7.95  4.32   10.96 
1 1 1 1  25 28 o 5  46.08   3.80  3.92    0.64   4.53    0.92   3.38    0.88   49.39   5.16  42.50   5.79  6.89   7.76  
1 1 1 1  25 29 o 16 30.64   5.49  1.78    0.59   2.86    0.87   0.82    0.82   38.95   6.29  22.61   7.94  16.34  10.13 
1 1 1 1  25 30 o 8  39.50   5.09  2.91    0.72   1.11    1.09   4.31    0.96   26.22   9.19  48.13   5.54  -21.91 10.73 
1 1 1 1  25 31 o 8  18.84   6.50  0.59    0.55   0.50    0.75   0.69    0.80   19.75   7.51  21.47   7.81  -1.72  10.83 
1 1 1 1  25 32 o 4  12.23   5.67  -0.54   0.61   -0.80   0.84   -0.25   0.88   14.15   6.59  16.87   7.41  -2.72  9.92  
1 1 1 1  25 33 o 19 42.81   3.93  3.39    0.61   3.22    0.82   3.61    0.92   41.53   5.50  43.94   5.82  -2.40  8.01  
1 1 1 1  25 34 o 9  30.38   5.14  1.74    0.55   1.73    0.78   1.76    0.79   30.07   7.13  30.32   7.20  -0.25  10.13 
1 1 1 1  25 35 o 1  33.71   4.87  2.13    0.59   2.26    0.78   1.97    0.88   34.51   6.41  32.09   7.60  2.42   9.94  
1 1 1 1  25 36 o 17 28.37   5.60  1.53    0.56   1.64    0.79   1.41    0.81   29.35   7.31  27.33   7.71  2.02   10.63 
1 1 1 1  26 0  o 2  12.17   5.18  -0.01   0.41   -0.01   0.41   -0.01   0.41   12.17   5.18  12.17   5.18  0.00   0.00  
1 1 1 1  26 1  o 14 46.17   2.15  3.92    0.36   3.93    0.52   3.91    0.51   46.17   3.07  46.06   3.04  0.10   4.32  
1 1 1 1  26 2  o 18 86.44   1.71  13.72   0.54   14.66   0.79   12.86   0.75   89.34   2.40  83.65   2.45  5.69   3.43  
1 1 1 1  26 3  o 5  37.01   2.45  2.52    0.33   2.49    0.48   2.56    0.46   36.65   3.58  37.18   3.43  -0.53  4.96  
1 1 1 1  26 4  o 9  79.73   1.74  11.67   0.51   11.40   0.71   11.95   0.72   78.76   2.47  80.65   2.45  -1.89  3.48  
1 1 1 1  26 5  o 15 17.47   4.45  0.58    0.29   0.98    0.42   0.23    0.39   22.62   5.13  13.99   5.40  8.63   7.45  
1 1 1 1  26 6  o 9  39.45   2.41  2.87    0.35   2.93    0.48   2.80    0.51   39.83   3.30  38.86   3.58  0.97   4.87  
1 1 1 1  26 7  o 1  58.67   2.06  6.33    0.44   6.41    0.64   6.25    0.61   59.02   2.98  58.29   2.87  0.73   4.14  
1 1 1 1  26 8  o 10 17.70   4.72  0.60    0.31   0.72    0.48   0.50    0.41   19.83   6.06  17.02   5.63  2.80   8.28  
1 1 1 1  26 9  o 10 74.39   2.10  10.17   0.57   10.23   0.85   10.12   0.78   74.58   3.10  74.19   2.87  0.39   4.22  
1 1 1 1  26 10 o 7  24.83   4.46  1.17    0.39   0.92    0.51   1.54    0.62   22.02   6.08  28.39   6.10  -6.38  8.61  
1 1 1 1  26 11 o 7  13.31   4.92  0.25    0.32   0.44    0.43   0.03    0.47   16.45   5.77  13.39   5.63  3.06   8.06  
1 1 1 1  26 12 o 2  19.83   4.81  0.75    0.35   1.16    0.48   0.29    0.51   24.65   5.40  15.81   6.12  8.84   8.16  
1 1 1 1  26 13 o 14 29.50   3.56  1.62    0.38   2.37    0.53   0.82    0.54   35.73   4.08  21.12   6.42  14.61  7.61  
1 1 1 1  26 14 o 10 66.88   2.21  8.22    0.54   8.24    0.73   8.20    0.80   66.93   3.00  66.74   3.29  0.19   4.45  
1 1 1 1  26 15 o 1  39.72   2.86  2.91    0.41   3.22    0.60   2.62    0.57   41.72   3.94  37.54   4.24  4.18   5.79  
1 1 1 1  26 16 o 10 60.22   2.35  6.67    0.52   6.62    0.72   6.72    0.75   59.95   3.28  60.42   3.38  -0.47  4.72  
1 1 1 1  26 17 o 6  97.88   2.07  17.59   0.74   18.27   1.02   16.82   1.08   99.72   2.80  95.67   3.09  4.05   4.17  
1 1 1 1  26 18 o 5  80.46   2.23  11.89   0.66   11.94   0.92   11.85   0.94   80.57   3.12  80.28   3.19  0.30   4.46  
1 1 1 1  26 19 o 10 74.33   2.34  10.15   0.64   10.84   0.91   9.51    0.89   76.76   3.25  71.90   3.37  4.87   4.68  
1 1 1 1  26 20 o 3  27.87   4.73  1.47    0.47   1.70    0.67   1.24    0.66   29.87   6.27  25.55   6.85  4.32   9.29  
1 1 1 1  26 21 o 11 38.11   3.76  2.69    0.52   3.62    0.77   1.92    0.70   44.13   4.83  31.76   6.26  12.37  7.91  
1 1 1 1  26 22 o 15 47.20   3.48  4.11    0.60   3.67    0.84   4.57    0.86   44.38   5.25  49.69   4.75  -5.31  7.08  
1 1 1 1  26 23 o 12 18.99   6.30  0.63    0.51   -0.27   0.78   1.32    0.68   15.56   6.88  26.31   6.95  -10.75 9.78  
1 1 1 1  26 24 o 12 38.47   4.15  2.75    0.58   3.45    0.84   2.13    0.79   42.99   5.47  33.50   6.66  9.49   8.61  
1 1 1 1  26 25 o 1  84.80   2.66  13.21   0.83   12.69   1.12   13.85   1.23   83.05   3.68  86.76   3.86  -3.71  5.33  
1 1 1 1  26 26 o 17 62.99   3.05  7.30    0.70   7.83    1.03   6.84    0.96   65.18   4.34  60.87   4.33  4.31   6.13  
1 1 1 1  26 27 o 15 48.22   3.58  4.29    0.63   3.57    0.90   5.00    0.89   43.74   5.71  51.97   4.69  -8.24  7.40  
1 1 1 1  26 28 o 14 43.86   4.10  3.56    0.65   2.94    0.89   4.30    0.97   39.54   6.31  48.08   5.57  -8.55  8.42  
1 1 1 1  26 29 o 4  36.21   4.90  2.45    0.63   2.09    0.80   3.04    1.03   33.17   6.84  40.07   7.30  -6.91  10.00 
1 1 1 1  26 30 o 10 25.91   5.94  1.28    0.55   0.76    0.77   1.83    0.79   21.88   7.71  30.97   7.13  -9.09  10.51 
1 1 1 1  26 31 o 15 42.21   4.69  3.31    0.72   3.12    1.00   3.51    1.02   40.66   6.94  43.25   6.67  -2.59  9.62  
1 1 1 1  26 32 o 7  24.52   5.81  1.15    0.52   0.65    0.72   1.67    0.74   20.63   7.44  29.60   6.91  -8.97  10.15 
1 1 1 1  26 33 o 1  11.69   5.31  -0.31   0.50   -0.12   0.67   -0.53   0.73   15.07   6.54  13.89   6.37  1.18   9.13  
1 1 1 1  26 34 o 17 26.33   6.02  1.32    0.57   1.39    0.81   1.26    0.80   27.18   7.73  26.06   7.78  1.12   10.97 
1 1 1 1  26 35 o 7  29.63   5.21  1.66    0.55   0.67    0.75   2.79    0.80   20.97   7.58  38.54   5.82  -17.57 9.55  
1 1 1 1  27 0  o 9  127.86  2.45  30.01   1.15   30.01   1.15   30.01   1.15   127.86  2.45  127.86  2.45  0.00   0.00  
1 1 1 1  27 1  o 12 46.00   2.33  3.90    0.39   4.64    0.57   3.21    0.54   50.20   3.09  41.64   3.59  8.56   4.74  
1 1 1 1  27 2  o 15 18.28   4.69  0.64    0.32   0.93    0.45   0.34    0.45   22.13   5.54  15.67   5.82  6.46   8.03  
1 1 1 1  27 3  o 9  48.02   2.32  4.24    0.41   3.83    0.55   4.73    0.60   45.54   3.34  50.65   3.24  -5.11  4.66  
1 1 1 1  27 4  o 8  40.06   2.63  2.96    0.38   3.31    0.56   2.64    0.53   42.29   3.63  37.75   3.89  4.55   5.32  
1 1 1 1  27 5  o 14 63.40   2.08  7.39    0.48   7.77    0.71   7.05    0.66   64.98   2.97  61.92   2.92  3.05   4.17  
1 1 1 1  27 6  o 5  17.51   4.90  0.58    0.33   0.72    0.48   0.45    0.45   19.76   6.01  16.79   5.90  2.97   8.43  
1 1 1 1  27 7  o 2  58.54   2.23  6.30    0.48   6.98    0.68   5.65    0.67   61.57   3.03  55.36   3.32  6.21   4.50  
1 1 1 1  27 8  o 3  19.47   4.92  0.72    0.35   0.04    0.49   1.47    0.51   13.64   5.73  27.90   5.16  -14.26 7.71  
1 1 1 1  27 9  o 6  79.46   1.97  11.59   0.57   10.88   0.76   12.52   0.87   76.93   2.71  82.53   2.88  -5.60  3.95  
1 1 1 1  27 10 o 15 51.62   2.25  4.90    0.42   5.08    0.59   4.72    0.61   52.49   3.09  50.59   3.29  1.90   4.52  
1 1 1 1  27 11 o 14 17.04   4.78  0.55    0.31   0.78    0.46   0.34    0.43   20.34   5.81  15.49   5.71  4.86   8.14  
1 1 1 1  27 12 o 4  55.24   2.21  5.61    0.45   5.67    0.64   5.55    0.63   55.48   3.13  54.91   3.13  0.57   4.43  
1 1 1 1  27 13 o 15 15.66   5.17  0.43    0.35   0.38    0.49   0.47    0.49   16.46   6.09  17.31   6.15  -0.85  8.65  
1 1 1 1  27 14 o 18 83.51   2.08  12.80   0.64   12.37   0.92   13.21   0.89   82.02   3.05  84.78   2.85  -2.77  4.17  
1 1 1 1  27 15 o 10 66.42   2.29  8.11    0.56   7.84    0.79   8.37    0.78   65.27   3.32  67.44   3.16  -2.17  4.59  
1 1 1 1  27 16 o 19 20.28   5.36  0.78    0.40   1.10    0.57   0.46    0.57   24.07   6.36  17.92   6.62  6.14   9.18  
1 1 1 1  27 17 o 17 97.52   2.11  17.46   0.76   17.90   1.07   17.02   1.06   98.71   2.96  96.24   3.01  2.46   4.23  
1 1 1 1  27 18 o 14 71.73   2.36  9.46    0.62   9.49    0.86   9.41    0.90   71.84   3.25  71.53   3.43  0.31   4.73  
1 1 1 1  27 19 o 1  91.71   2.28  15.44   0.77   15.27   1.09   15.61   1.08   91.16   3.26  92.15   3.21  -0.98  4.57  
1 1 1 1  27 20 f 0  17.18   6.16  0.45    0.49   0.54    0.72   0.37    0.68   19.80   7.38  18.26   7.10  1.54   10.23 
1 1 1 1  27 21 o 7  67.12   2.71  8.28    0.67   9.19    1.00   7.54    0.90   70.67   3.85  63.99   3.84  6.68   5.44  
1 1 1 1  27 22 o 8  14.06   5.79  0.10    0.48   0.72    0.69   -0.48   0.67   20.99   7.32  13.36   6.11  7.63   9.54  
1 1 1 1  27 23 o 18 49.46   3.53  4.51    0.64   4.66    0.97   4.40    0.84   50.12   5.36  48.72   4.78  1.40   7.18  
1 1 1 1  27 24 o 12 24.22   6.08  1.12    0.54   1.24    0.75   0.99    0.77   25.76   7.51  23.71   7.72  2.05   10.77 
1 1 1 1  27 25 o 4  35.01   4.49  2.29    0.56   2.81    0.83   1.83    0.77   38.67   6.04  30.99   6.94  7.68   9.20  
1 1 1 1  27 26 o 7  30.62   5.26  1.77    0.57   1.66    0.82   1.87    0.79   29.52   7.54  31.32   7.07  -1.81  10.34 
1 1 1 1  27 27 o 2  41.90   3.86  3.25    0.59   2.49    0.79   4.21    0.88   36.37   6.10  47.61   5.14  -11.24 7.97  
1 1 1 1  27 28 o 2  56.64   3.21  5.91    0.66   5.84    0.93   5.98    0.95   56.20   4.53  56.90   4.60  -0.70  6.46  
1 1 1 1  27 29 o 7  34.82   5.89  2.29    0.73   2.05    0.99   2.57    1.07   32.78   8.21  36.68   8.17  -3.90  11.58 
1 1 1 1  27 30 o 10 20.71   6.91  0.74    0.62   -0.65   0.86   2.18    0.88   14.99   6.88  33.83   7.30  -18.84 10.03 
1 1 1 1  27 31 o 9  23.46   6.22  1.05    0.54   1.72    0.75   0.27    0.80   30.05   6.91  18.69   7.54  11.35  10.22 
1 1 1 1  27 32 o 12 15.77   6.29  0.22    0.55   0.75    0.75   -0.37   0.80   21.66   7.62  15.37   6.88  6.29   10.27 
1 1 1 1  27 33 o 8  20.91   6.37  0.80    0.53   0.47    0.73   1.18    0.78   19.41   7.39  25.33   7.70  -5.92  10.68 
1 1 1 1  27 34 o 11 17.87   6.29  0.51    0.51   0.09    0.76   0.86    0.69   17.25   7.21  22.15   7.31  -4.90  10.27 
1 1 1 1  28 0  o 15 11.46   5.30  -0.44   0.52   -0.44   0.52   -0.44   0.52   11.46   5.30  11.46   5.30  0.00   0.00  
1 1 1 1  28 1  o 7  99.75   2.04  18.26   0.75   16.59   1.04   20.07   1.08   95.02   2.98  104.52  2.82  -9.50  4.10  
1 1 1 1  28 2  o 6  16.00   5.27  0.45    0.36   0.44    0.54   0.45    0.48   17.49   6.42  17.03   6.08  0.46   8.84  
1 1 1 1  28 3  o 17 69.22   2.14  8.80    0.54   8.59    0.82   8.97    0.72   68.33   3.30  69.83   2.81  -1.50  4.33  
1 1 1 1  28 4  o 1  31.27   3.54  1.82    0.40   1.92    0.56   1.71    0.56   31.98   4.96  30.10   5.31  1.88   7.26  
1 1 1 1  28 5  f 0  41.43   2.85  3.17    0.43   2.91    0.61   3.42    0.61   39.58   4.25  43.01   3.91  -3.43  5.78  
1 1 1 1  28 6  o 18 43.92   2.53  3.55    0.41   3.96    0.59   3.19    0.56   46.33   3.51  41.49   3.71  4.84   5.11  
1 1 1 1  28 7  o 18 78.94   2.00  11.45   0.58   10.84   0.77   12.23   0.88   76.80   2.74  81.56   2.94  -4.76  4.02  
1 1 1 1  28 8  o 18 59.64   2.15  6.54    0.47   6.67    0.66   6.41    0.66   60.21   3.01  58.99   3.08  1.22   4.31  
1 1 1 1  28 9  o 19 23.79   4.23  1.07    0.36   1.51    0.52   0.68    0.49   28.25   5.21  19.43   6.13  8.82   8.04  
1 1 1 1  28 10 o 7  18.51   5.00  0.65    0.35   0.59    0.50   0.71    0.48   18.57   6.25  19.64   6.05  -1.07  8.70  
1 1 1 1  28 11 o 19 16.97   5.15  0.53    0.35   1.67    0.53   -0.37   0.47   29.75   4.99  10.94   5.04  18.80  7.09  
1 1 1 1  28 12 o 5  17.63   5.22  0.58    0.36   0.54    0.52   0.62    0.50   18.16   6.34  18.85   6.24  -0.69  8.90  
1 1 1 1  28 13 o 16 30.75   3.54  1.76    0.39   1.34    0.54   2.24    0.57   26.51   5.68  34.63   4.63  -8.12  7.33  
1 1 1 1  28 14 o 12 20.02   5.16  0.76    0.38   0.67    0.54   0.86    0.54   19.61   6.46  21.47   6.40  -1.86  9.09  
1 1 1 1  28 15 o 14 77.47   2.22  11.03   0.63   12.00   0.92   10.17   0.86   80.80   3.12  74.36   3.17  6.45   4.45  
1 1 1 1  28 16 o 18 23.73   4.96  1.07    0.42   1.30    0.60   0.85    0.58   26.14   6.31  21.61   6.68  4.53   9.19  
1 1 1 1  28 17 o 7  42.49   3.27  3.33    0.51   3.14    0.71   3.53    0.72   41.06   4.83  43.63   4.56  -2.56  6.64  
1 1 1 1  28 18 o 11 35.94   4.13  2.40    0.54   2.88    0.75   1.90    0.76   39.28   5.34  31.58   6.79  7.71   8.64  
1 1 1 1  28 19 o 11 16.28   6.02  0.38    0.48   0.86    0.68   -0.10   0.67   22.14   7.24  15.14   6.55  7.00   9.76  
1 1 1 1  28 20 o 11 33.69   4.18  2.12    0.51   2.14    0.73   2.10    0.70   33.59   6.13  33.28   5.98  0.31   8.56  
1 1 1 1  28 21 o 18 31.78   4.60  1.89    0.52   1.47    0.72   2.36    0.76   27.75   7.04  35.37   6.04  -7.62  9.28  
1 1 1 1  28 22 o 13 60.21   3.01  6.67    0.66   5.22    0.92   8.22    0.95   53.11   4.79  66.80   3.91  -13.69 6.18  
1 1 1 1  28 23 o 1  27.51   5.31  1.44    0.52   0.56    0.69   2.56    0.78   19.73   7.25  36.87   5.98  -17.15 9.40  
1 1 1 1  28 24 o 14 58.60   3.09  6.32    0.66   4.90    0.88   8.22    1.01   51.45   4.70  66.78   4.15  -15.32 6.27  
1 1 1 1  28 25 o 13 56.07   3.24  5.79    0.66   6.20    1.00   5.47    0.89   57.91   4.74  54.38   4.49  3.53   6.53  
1 1 1 1  28 26 o 10 15.67   6.24  0.22    0.54   0.60    0.78   -0.12   0.74   20.75   7.71  15.94   6.90  4.81   10.35 
1 1 1 1  28 27 o 14 12.52   5.72  -0.41   0.59   -0.58   0.81   -0.22   0.85   14.66   6.71  16.62   7.28  -1.97  9.90  
1 1 1 1  28 28 o 11 21.05   6.96  0.77    0.62   1.20    0.89   0.35    0.88   25.92   8.29  19.93   7.95  5.99   11.49 
1 1 1 1  28 29 o 13 17.22   6.49  0.39    0.56   1.17    0.77   -0.48   0.81   25.16   7.65  15.10   6.84  10.06  10.26 
1 1 1 1  28 30 o 1  20.24   6.36  0.74    0.53   0.87    0.72   0.60    0.77   22.40   7.46  20.65   7.67  1.75   10.70 
1 1 1 1  28 31 o 15 20.30   6.53  0.73    0.55   0.43    0.77   1.06    0.80   19.42   7.53  24.41   7.84  -4.98  10.87 
1 1 1 1  28 32 o 1  13.21   5.75  -0.10   0.52   -0.60   0.72   0.44    0.75   13.48   6.23  19.35   7.46  -5.87  9.72  
1 1 1 1  29 0  o 7  169.89  3.06  52.98   1.91   52.98   1.91   52.98   1.91   169.89  3.06  169.89  3.06  0.00   0.00  
1 1 1 1  29 1  o 7  49.25   2.82  4.47    0.51   3.62    0.69   5.45    0.75   44.22   4.33  54.35   3.77  -10.13 5.74  
1 1 1 1  29 2  o 1  22.08   4.93  0.93    0.39   1.10    0.55   0.75    0.56   24.04   6.16  20.51   6.54  3.53   8.99  
1 1 1 1  29 3  o 14 15.80   5.40  0.42    0.38   0.05    0.54   0.77    0.53   14.38   6.04  20.56   6.34  -6.18  8.75  
1 1 1 1  29 4  o 11 13.52   5.23  0.21    0.37   0.22    0.52   0.20    0.53   15.38   6.11  15.38   6.17  0.01   8.68  
1 1 1 1  29 5  o 15 34.52   3.16  2.21    0.40   1.93    0.57   2.47    0.55   32.02   4.99  36.43   4.20  -4.40  6.53  
1 1 1 1  29 6  o 4  13.60   5.31  0.20    0.38   0.03    0.53   0.39    0.55   14.17   5.97  17.15   6.46  -2.98  8.80  
1 1 1 1  29 7  o 4  20.67   4.97  0.82    0.37   0.92    0.52   0.71    0.53   22.13   6.20  19.91   6.40  2.22   8.91  
1 1 1 1  29 8  o 12 43.29   2.73  3.45    0.43   3.51    0.63   3.40    0.59   43.56   4.00  42.88   3.79  0.68   5.51  
1 1 1 1  29 9  o 13 33.07   3.45  2.03    0.41   1.29    0.60   2.70    0.57   26.01   6.33  38.09   4.13  -12.08 7.56  
1 1 1 1  29 10 o 1  19.65   5.17  0.73    0.38   0.81    0.56   0.68    0.51   21.06   6.58  19.49   6.26  1.57   9.08  
1 1 1 1  29 11 o 14 37.10   3.39  2.55    0.46   2.33    0.71   2.70    0.60   35.15   5.71  38.13   4.34  -2.99  7.17  
1 1 1 1  29 12 o 5  10.32   4.66  -0.21   0.38   -0.63   0.56   0.13    0.50   11.21   5.28  14.57   5.95  -3.35  7.96  
1 1 1 1  29 13 o 12 40.55   3.06  3.04    0.45   3.37    0.66   2.74    0.62   42.65   4.29  38.39   4.48  4.26   6.20  
1 1 1 1  29 14 o 15 79.30   2.23  11.55   0.65   11.79   0.95   11.35   0.89   80.08   3.23  78.55   3.10  1.52   4.48  
1 1 1 1  29 15 o 13 51.95   2.93  4.97    0.56   4.53    0.78   5.43    0.79   49.47   4.33  54.24   4.01  -4.77  5.90  
1 1 1 1  29 16 o 1  23.41   5.65  1.05    0.48   1.83    0.74   0.48    0.63   30.94   6.70  18.58   6.92  12.36  9.63  
1 1 1 1  29 17 o 10 13.31   5.57  0.04    0.46   -0.45   0.69   0.44    0.61   13.67   6.23  18.08   6.79  -4.41  9.22  
1 1 1 1  29 18 o 13 31.42   4.45  1.85    0.50   1.71    0.71   1.98    0.70   29.90   6.67  32.35   6.09  -2.45  9.03  
1 1 1 1  29 19 o 10 27.53   5.06  1.44    0.49   1.82    0.70   1.06    0.69   30.90   6.37  23.96   7.27  6.95   9.66  
1 1 1 1  29 20 o 15 16.99   6.10  0.44    0.48   -0.32   0.67   1.28    0.70   14.01   6.28  26.05   7.14  -12.03 9.51  
1 1 1 1  29 21 o 7  12.36   5.40  -0.11   0.46   0.00    0.64   -0.22   0.67   15.42   6.54  14.46   6.39  0.95   9.15  
1 1 1 1  29 22 o 2  39.32   3.87  2.87    0.55   3.08    0.78   2.66    0.78   40.58   5.39  37.61   5.81  2.97   7.92  
1 1 1 1  29 23 o 17 40.94   3.88  3.10    0.58   4.12    0.84   2.21    0.79   47.14   4.94  34.12   6.54  13.02  8.20  
1 1 1 1  29 24 o 18 44.90   3.62  3.72    0.59   3.79    0.84   3.66    0.84   45.12   5.14  44.36   5.24  0.76   7.34  
1 1 1 1  29 25 o 3  14.79   6.09  0.12    0.53   0.06    0.73   0.18    0.78   16.71   7.02  17.97   7.38  -1.26  10.18 
1 1 1 1  29 26 o 19 13.05   6.03  -0.57   0.68   -0.66   0.94   -0.47   0.99   15.78   7.22  17.01   7.63  -1.23  10.50 
1 1 1 1  29 27 o 15 32.15   5.65  1.95    0.64   2.49    0.87   1.33    0.95   36.22   6.83  27.10   8.53  9.12   10.93 
1 1 1 1  29 28 o 6  12.13   5.51  -0.33   0.53   0.22    0.76   -0.86   0.75   18.00   7.32  12.87   6.07  5.13   9.51  
1 1 1 1  29 29 o 3  14.99   6.06  0.17    0.51   -0.29   0.73   0.63    0.73   14.90   6.63  20.55   7.46  -5.66  9.98  
1 1 1 1  29 30 o 9  16.10   6.17  0.32    0.51   0.63    0.75   0.05    0.69   20.73   7.58  16.28   6.84  4.45   10.21 
1 1 1 1  29 31 o 1  14.60   5.95  0.14    0.50   0.26    0.70   0.01    0.72   17.70   7.10  16.33   6.92  1.38   9.92  
1 1 1 1  30 0  o 8  13.68   5.94  -0.10   0.56   -0.10   0.56   -0.10   0.56   13.68   5.94  13.68   5.94  0.00   0.00  
1 1 1 1  30 1  o 10 40.70   3.11  3.06    0.46   3.38    0.67   2.76    0.64   42.68   4.30  38.53   4.61  4.15   6.30  
1 1 1 1  30 2  o 1  67.67   2.30  8.41    0.57   8.16    0.83   8.64    0.79   66.59   3.40  68.55   3.13  -1.96  4.63  
1 1 1 1  30 3  o 3  89.60   2.15  14.74   0.71   14.67   1.00   14.81   1.00   89.34   3.05  89.76   3.05  -0.43  4.31  
1 1 1 1  30 4  o 8  36.13   3.65  2.42    0.48   3.24    0.65   1.43    0.71   41.81   4.26  27.37   7.02  14.44  8.21  
1 1 1 1  30 5  o 15 38.45   3.32  2.73    0.46   1.77    0.62   3.99    0.70   30.55   5.72  46.42   4.18  -15.87 7.08  
1 1 1 1  30 6  o 17 64.89   2.33  7.74    0.55   8.39    0.78   7.09    0.78   67.52   3.17  62.07   3.45  5.45   4.68  
1 1 1 1  30 7  o 8  74.78   2.14  10.27   0.59   11.05   0.86   9.59    0.81   77.53   3.02  72.21   3.05  5.33   4.29  
1 1 1 1  30 8  o 19 43.43   2.83  3.48    0.45   3.22    0.64   3.72    0.63   41.65   4.26  44.87   3.85  -3.22  5.74  
1 1 1 1  30 9  o 8  49.55   2.63  4.52    0.48   4.97    0.69   4.11    0.66   51.93   3.65  47.14   3.84  4.79   5.29  
1 1 1 1  30 10 o 14 27.61   4.04  1.43    0.40   0.84    0.56   2.02    0.56   21.40   6.54  32.80   4.81  -11.40 8.12  
1 1 1 1  30 11 o 14 63.45   2.42  7.40    0.56   7.15    0.82   7.62    0.77   62.31   3.60  64.36   3.28  -2.05  4.87  
1 1 1 1  30 12 o 1  56.16   2.65  5.80    0.55   5.76    0.79   5.84    0.75   55.88   3.87  56.29   3.67  -0.41  5.33  
1 1 1 1  30 13 o 6  32.32   4.04  1.95    0.47   2.30    0.68   1.63    0.65   34.94   5.47  29.23   6.24  5.71   8.30  
1 1 1 1  30 14 o 4  38.63   3.51  2.76    0.49   2.92    0.69   2.61    0.70   39.55   4.89  37.34   5.23  2.21   7.16  
1 1 1 1  30 15 o 17 23.14   5.41  1.02    0.45   1.47    0.65   0.61    0.62   27.78   6.52  19.63   6.93  8.15   9.52  
1 1 1 1  30 16 o 8  26.29   4.84  1.31    0.45   1.15    0.65   1.45    0.62   24.71   6.92  27.59   6.28  -2.89  9.35  
1 1 1 1  30 17 o 4  31.14   4.33  1.81    0.48   2.51    0.72   1.26    0.65   36.53   5.57  25.78   6.74  10.75  8.75  
1 1 1 1  30 18 o 4  17.51   5.82  0.53    0.44   0.18    0.64   0.84    0.60   16.46   6.71  21.58   6.79  -5.12  9.54  
1 1 1 1  30 19 o 5  21.16   6.04  0.84    0.49   0.41    0.72   1.21    0.67   18.89   7.32  25.33   6.99  -6.44  10.12 
1 1 1 1  30 20 o 11 43.76   3.49  3.54    0.56   3.12    0.78   3.97    0.79   40.87   5.34  46.24   4.73  -5.37  7.13  
1 1 1 1  30 21 o 6  15.14   6.04  0.20    0.51   0.18    0.73   0.23    0.70   17.42   7.14  17.50   7.07  -0.08  10.05 
1 1 1 1  30 22 o 12 13.67   5.80  0.00    0.51   -0.13   0.69   0.16    0.74   15.20   6.61  17.50   7.20  -2.29  9.77  
1 1 1 1  30 23 o 17 35.86   4.60  2.40    0.59   3.03    0.81   1.68    0.86   40.25   5.63  29.70   7.82  10.55  9.64  
1 1 1 1  30 24 o 12 31.87   5.95  1.93    0.67   2.61    1.01   1.38    0.90   37.04   7.67  27.34   8.26  9.70   11.27 
1 1 1 1  30 25 o 15 58.93   3.73  6.40    0.80   5.95    1.13   6.87    1.15   56.67   5.49  60.94   5.17  -4.27  7.54  
1 1 1 1  30 26 o 8  22.12   6.33  0.92    0.54   1.39    0.79   0.50    0.74   27.19   7.61  19.69   7.46  7.50   10.66 
1 1 1 1  30 27 o 15 19.22   6.39  0.64    0.53   0.63    0.77   0.65    0.73   20.86   7.64  20.66   7.47  0.20   10.69 
1 1 1 1  30 28 o 9  10.08   4.83  -0.73   0.51   -0.10   0.75   -1.27   0.70   16.13   6.96  10.97   5.34  5.16   8.78  
1 1 1 1  30 29 o 6  13.29   5.75  -0.07   0.52   -0.39   0.72   0.24    0.73   14.41   6.49  17.88   7.22  -3.47  9.71  
1 1 1 1  31 0  o 16 32.38   5.20  1.97    0.60   1.97    0.60   1.97    0.60   32.38   5.20  32.38   5.20  0.00   0.00  
1 1 1 1  31 1  o 15 14.99   5.55  0.32    0.40   0.27    0.57   0.37    0.58   16.33   6.44  17.21   6.56  -0.88  9.19  
1 1 1 1  31 2  o 12 16.27   5.72  0.42    0.42   0.22    0.61   0.62    0.59   16.39   6.59  19.47   6.76  -3.08  9.44  
1 1 1 1  31 3  o 16 9.68    4.56  -0.48   0.42   -0.60   0.58   -0.34   0.61   11.58   5.42  13.19   5.96  -1.62  8.06  
1 1 1 1  31 4  o 18 18.90   5.67  0.66    0.42   0.46    0.57   0.91    0.64   17.90   6.59  22.40   6.99  -4.50  9.60  
1 1 1 1  31 5  o 6  16.35   5.52  0.46    0.39   0.60    0.55   0.31    0.56   19.06   6.55  16.50   6.41  2.56   9.17  
1 1 1 1  31 6  o 6  23.10   5.07  1.02    0.42   1.44    0.61   0.64    0.57   27.51   6.19  19.53   6.67  7.97   9.10  
1 1 1 1  31 7  o 6  16.34   5.57  0.45    0.40   0.26    0.58   0.62    0.55   16.42   6.51  19.18   6.54  -2.76  9.23  
1 1 1 1  31 8  o 18 41.98   3.22  3.25    0.49   3.40    0.77   3.15    0.64   42.77   5.02  41.21   4.28  1.56   6.60  
1 1 1 1  31 9  o 9  57.94   2.83  6.18    0.60   6.02    0.89   6.31    0.82   57.12   4.25  58.50   3.82  -1.38  5.72  
1 1 1 1  31 10 o 13 62.32   2.66  7.14    0.61   6.98    0.86   7.30    0.86   61.56   3.81  62.97   3.75  -1.40  5.35  
1 1 1 1  31 11 o 16 42.09   3.36  3.27    0.51   3.67    0.72   2.86    0.73   44.50   4.48  39.12   5.24  5.38   6.90  
1 1 1 1  31 12 o 5  40.14   3.48  2.98    0.51   2.67    0.69   3.34    0.75   37.82   5.09  42.40   4.91  -4.59  7.07  
1 1 1 1  31 13 o 19 28.40   4.55  1.52    0.46   1.30    0.63   1.76    0.67   26.10   6.60  30.42   6.18  -4.32  9.04  
1 1 1 1  31 14 o 16 66.62   2.61  8.16    0.64   7.44    0.85   9.06    0.95   63.54   3.68  70.15   3.72  -6.61  5.23  
1 1 1 1  31 15 o 3  35.08   4.04  2.29    0.51   2.26    0.71   2.32    0.73   34.58   5.84  35.10   5.86  -0.52  8.27  
1 1 1 1  31 16 o 19 39.91   3.64  2.95    0.53   3.31    0.74   2.58    0.75   42.20   4.89  37.05   5.68  5.15   7.50  
1 1 1 1  31 17 o 2  21.96   6.22  0.91    0.52   0.74    0.74   1.07    0.74   21.53   7.58  24.23   7.52  -2.70  10.68 
1 1 1 1  31 18 o 16 35.03   4.35  2.29    0.55   3.08    0.78   1.53    0.77   40.61   5.39  28.34   7.31  12.27  9.08  
1 1 1 1  31 19 o 11 22.75   6.17  0.98    0.53   1.28    0.74   0.68    0.75   26.05   7.43  21.11   7.59  4.94   10.62 
1 1 1 1  31 20 o 9  11.56   5.29  -0.36   0.50   -0.44   0.69   -0.27   0.74   13.78   6.26  15.08   6.69  -1.30  9.16  
1 1 1 1  31 21 o 17 21.31   6.33  0.84    0.53   1.26    0.80   0.51    0.71   26.05   7.75  19.53   7.34  6.52   10.67 
1 1 1 1  31 22 o 14 28.58   6.68  1.56    0.69   0.74    0.97   2.39    0.98   23.06   8.59  35.39   7.72  -12.33 11.55 
1 1 1 1  31 23 o 18 37.26   4.65  2.59    0.62   3.77    0.95   1.70    0.82   44.92   5.89  29.83   7.53  15.09  9.56  
1 1 1 1  31 24 o 4  15.55   6.15  0.24    0.52   -0.61   0.73   1.10    0.74   13.57   6.27  24.47   7.51  -10.89 9.78  
1 1 1 1  31 25 o 10 31.42   4.95  1.86    0.55   2.10    0.79   1.62    0.78   33.20   6.67  29.15   7.28  4.05   9.88  
1 1 1 1  31 26 o 12 22.26   6.19  0.94    0.52   0.63    0.74   1.23    0.74   20.70   7.55  25.66   7.42  -4.96  10.58 
1 1 1 1  31 27 o 5  12.31   5.49  -0.22   0.50   -0.28   0.71   -0.15   0.72   14.72   6.55  15.43   6.73  -0.71  9.39  
1 1 1 1  32 0  o 6  49.02   4.36  4.45    0.78   4.45    0.78   4.45    0.78   49.02   4.36  49.02   4.36  0.00   0.00  
1 1 1 1  32 1  o 8  45.02   3.32  3.74    0.55   3.96    0.75   3.50    0.79   46.22   4.48  43.36   5.08  2.86   6.77  
1 1 1 1  32 2  o 8  19.15   6.05  0.66    0.48   1.65    0.68   -0.27   0.66   29.38   6.51  14.19   6.32  15.19  9.07  
1 1 1 1  32 3  o 11 54.28   2.81  5.42    0.56   5.32    0.80   5.53    0.78   53.65   4.09  54.72   3.91  -1.07  5.66  
1 1 1 1  32 4  o 19 16.05   5.83  0.39    0.44   1.07    0.64   -0.24   0.61   23.88   6.91  13.68   6.08  10.21  9.21  
1 1 1 1  32 5  o 9  23.67   5.27  1.07    0.45   0.61    0.63   1.54    0.63   19.63   6.96  28.39   6.24  -8.76  9.35  
1 1 1 1  32 6  o 9  32.40   4.41  1.96    0.51   2.21    0.74   1.74    0.70   34.20   6.14  30.18   6.55  4.02   8.98  
1 1 1 1  32 7  o 3  17.17   5.87  0.49    0.44   0.28    0.65   0.68    0.61   17.27   6.85  20.17   6.88  -2.90  9.71  
1 1 1 1  32 8  o 6  20.94   5.69  0.83    0.45   0.34    0.65   1.27    0.62   17.73   6.92  25.86   6.53  -8.12  9.52  
1 1 1 1  32 9  o 12 14.98   5.74  0.27    0.44   0.20    0.62   0.35    0.62   16.45   6.66  17.51   6.79  -1.07  9.51  
1 1 1 1  32 10 o 16 10.26   4.77  -0.39   0.43   -0.58   0.61   -0.21   0.61   12.15   5.66  13.79   6.10  -1.64  8.32  
1 1 1 1  32 11 o 9  59.83   2.56  6.58    0.56   5.79    0.78   7.43    0.81   56.06   3.82  63.51   3.48  -7.45  5.16  
1 1 1 1  32 12 o 15 11.90   5.20  -0.10   0.43   0.66    0.62   -0.80   0.60   20.03   6.95  11.09   5.29  8.94   8.74  
1 1 1 1  32 13 o 17 35.29   3.95  2.31    0.50   2.24    0.70   2.39    0.73   34.50   5.70  35.65   5.75  -1.15  8.09  
1 1 1 1  32 14 o 14 30.60   4.57  1.76    0.50   2.37    0.71   1.18    0.69   35.47   5.68  25.08   7.18  10.39  9.15  
1 1 1 1  32 15 o 10 24.99   5.46  1.19    0.49   1.09    0.68   1.29    0.69   24.24   7.17  26.11   7.06  -1.87  10.06 
1 1 1 1  32 16 o 17 10.95   5.11  -0.49   0.51   -0.26   0.73   -0.72   0.70   15.06   6.67  12.80   5.99  2.25   8.96  
1 1 1 1  32 17 o 8  45.29   3.66  3.79    0.60   4.00    0.85   3.57    0.86   46.40   5.05  43.77   5.48  2.63   7.45  
1 1 1 1  32 18 o 17 29.87   4.96  1.68    0.52   1.90    0.76   1.49    0.72   31.55   6.80  27.94   7.03  3.61   9.78  
1 1 1 1  32 19 o 4  19.77   6.23  0.71    0.50   -0.50   0.71   1.96    0.72   13.68   6.26  32.14   6.33  -18.46 8.90  
1 1 1 1  32 20 o 4  11.13   5.20  -0.52   0.53   -0.90   0.74   -0.14   0.74   12.68   6.00  15.79   6.87  -3.12  9.12  
1 1 1 1  32 21 o 9  14.54   6.13  0.03    0.56   -0.03   0.77   0.09    0.82   16.69   7.12  17.81   7.45  -1.12  10.31 
1 1 1 1  32 22 o 5  23.14   6.04  1.02    0.52   1.07    0.73   0.97    0.74   24.19   7.49  23.36   7.53  0.83   10.62 
1 1 1 1  32 23 o 4  28.55   5.45  1.55    0.55   1.58    0.77   1.51    0.79   28.78   7.27  28.20   7.49  0.58   10.44 
1 1 1 1  32 24 o 16 12.39   5.48  -0.17   0.49   -0.40   0.68   0.09    0.71   13.78   6.24  16.69   6.96  -2.92  9.35  
1 1 1 1  32 25 o 3  17.40   6.28  0.46    0.51   0.01    0.72   0.93    0.74   16.32   6.92  23.02   7.55  -6.70  10.24 
1 1 1 1  33 0  o 3  86.50   3.32  13.76   1.05   13.76   1.05   13.76   1.05   86.50   3.32  86.50   3.32  0.00   0.00  
1 1 1 1  33 1  o 13 25.07   5.52  1.20    0.49   0.70    0.67   1.81    0.74   20.71   7.18  30.78   6.72  -10.08 9.84  
1 1 1 1  33 2  o 12 26.83   5.53  1.37    0.53   1.63    0.75   1.12    0.74   29.17   7.07  24.67   7.51  4.50   10.31 
1 1 1 1  33 3  o 6  30.23   4.72  1.72    0.51   1.53    0.72   1.91    0.72   28.29   6.94  31.67   6.38  -3.39  9.43  
1 1 1 1  33 4  o 11 17.66   6.17  0.51    0.49   0.96    0.71   0.08    0.69   23.13   7.38  16.36   6.84  6.77   10.06 
1 1 1 1  33 5  o 6  29.63   5.08  1.66    0.53   1.38    0.77   1.91    0.74   27.06   7.50  31.64   6.56  -4.58  9.96  
1 1 1 1  33 6  o 8  16.34   6.23  0.34    0.52   0.32    0.73   0.35    0.74   18.32   7.27  18.63   7.33  -0.31  10.32 
1 1 1 1  33 7  o 2  30.63   4.78  1.76    0.52   1.56    0.72   1.98    0.75   28.61   6.93  32.28   6.57  -3.67  9.55  
1 1 1 1  33 8  o 17 12.36   5.38  -0.09   0.46   -0.42   0.65   0.23    0.65   13.28   6.04  16.92   6.81  -3.65  9.10  
1 1 1 1  33 9  o 4  43.22   3.48  3.45    0.55   2.99    0.77   3.93    0.78   39.98   5.38  46.01   4.67  -6.03  7.13  
1 1 1 1  33 10 o 11 15.29   5.91  0.27    0.47   0.47    0.67   0.07    0.66   18.87   7.10  16.07   6.72  2.81   9.78  
1 1 1 1  33 11 o 16 21.94   6.00  0.91    0.50   1.27    0.72   0.58    0.69   25.99   7.25  19.84   7.25  6.15   10.26 
1 1 1 1  33 12 o 5  19.72   6.20  0.70    0.50   0.54    0.72   0.86    0.70   19.80   7.38  22.21   7.36  -2.41  10.42 
1 1 1 1  33 13 o 18 33.67   4.42  2.12    0.53   2.16    0.77   2.08    0.74   33.75   6.42  33.08   6.36  0.67   9.03  
1 1 1 1  33 14 o 17 48.46   3.61  4.34    0.64   3.41    0.92   5.20    0.89   42.65   6.03  53.02   4.60  -10.38 7.59  
1 1 1 1  33 15 o 7  46.86   3.44  4.05    0.59   4.60    0.83   3.50    0.83   49.87   4.60  43.37   5.32  6.51   7.03  
1 1 1 1  33 16 o 16 30.37   5.02  1.74    0.54   1.50    0.77   1.97    0.76   28.06   7.39  32.16   6.64  -4.10  9.93  
1 1 1 1  33 17 o 2  20.46   6.35  0.76    0.53   0.67    0.74   0.86    0.75   20.90   7.53  22.56   7.64  -1.66  10.73 
1 1 1 1  33 18 o 1  26.22   6.21  1.31    0.59   0.85    0.83   1.77    0.83   22.96   8.02  30.47   7.49  -7.51  10.97 
1 1 1 1  33 19 o 9  18.13   6.69  0.47    0.59   0.30    0.79   0.68    0.88   18.77   7.52  22.05   8.18  -3.28  11.11 
1 1 1 1  33 20 o 6  14.11   5.87  0.07    0.50   0.16    0.70   -0.02   0.72   17.02   7.00  16.20   6.90  0.83   9.82  
1 1 1 1  33 21 o 5  18.51   6.51  0.55    0.55   0.65    0.78   0.45    0.77   21.03   7.70  19.66   7.58  1.37   10.81 
1 1 1 1  33 22 o 6  18.21   6.23  0.56    0.50   0.77    0.72   0.35    0.70   21.62   7.47  18.25   7.15  3.37   10.34 
1 1 1 1  33 23 o 9  11.33   5.23  -0.42   0.51   0.13    0.72   -0.95   0.71   17.06   7.06  12.15   5.79  4.92   9.13  
1 1 1 1  34 0  o 8  14.27   6.63  -0.75   0.83   -0.75   0.83   -0.75   0.83   14.27   6.63  14.27   6.63  0.00   0.00  
1 1 1 1  34 1  o 3  13.35   5.90  -0.18   0.57   -0.30   0.81   -0.08   0.79   15.84   7.02  16.64   7.16  -0.80  10.03 
1 1 1 1  34 2  o 13 33.29   5.39  2.09    0.64   2.31    0.93   1.89    0.87   34.79   7.52  31.49   7.62  3.30   10.71 
1 1 1 1  34 3  o 9  24.96   6.74  1.18    0.63   1.14    0.89   1.23    0.90   25.43   8.31  26.11   8.30  -0.69  11.75 
1 1 1 1  34 4  o 5  16.64   6.49  0.30    0.57   -0.21   0.75   1.03    0.89   15.49   6.80  24.60   8.31  -9.11  10.74 
1 1 1 1  34 5  o 16 17.73   6.23  0.50    0.50   0.66    0.71   0.35    0.71   20.69   7.40  18.34   7.21  2.35   10.33 
1 1 1 1  34 6  o 16 37.42   4.31  2.60    0.58   2.38    0.81   2.84    0.83   35.43   6.50  38.88   6.00  -3.45  8.84  
1 1 1 1  34 7  o 8  55.28   3.12  5.63    0.63   6.40    0.92   4.93    0.87   58.90   4.26  51.60   4.65  7.30   6.31  
1 1 1 1  34 8  o 5  32.29   4.72  1.95    0.54   1.60    0.76   2.33    0.78   28.92   7.18  35.11   6.27  -6.19  9.53  
1 1 1 1  34 9  o 5  16.41   6.21  0.35    0.51   1.24    0.75   -0.42   0.70   25.75   7.51  13.96   6.33  11.79  9.82  
1 1 1 1  34 10 o 12 26.35   5.73  1.32    0.54   1.58    0.76   1.07    0.76   28.75   7.22  24.34   7.65  4.41   10.52 
1 1 1 1  34 11 o 7  14.31   5.91  0.10    0.50   0.06    0.72   0.14    0.70   16.65   7.00  16.89   6.97  -0.24  9.87  
1 1 1 1  34 12 o 13 35.08   4.55  2.30    0.57   2.20    0.81   2.39    0.81   34.01   6.75  35.56   6.40  -1.55  9.31  
1 1 1 1  34 13 o 15 41.98   3.81  3.26    0.58   3.41    0.82   3.11    0.82   42.79   5.35  40.77   5.65  2.02   7.78  
1 1 1 1  34 14 o 8  14.26   5.90  0.09    0.50   0.79    0.72   -0.56   0.70   21.77   7.48  13.37   6.16  8.40   9.69  
1 1 1 1  34 15 o 12 34.55   4.90  2.23    0.60   3.16    0.86   1.34    0.85   41.10   5.87  26.85   7.99  14.25  9.92  
1 1 1 1  34 16 o 6  13.69   6.00  -0.15   0.58   -0.22   0.85   -0.09   0.79   16.62   7.28  16.53   7.13  0.08   10.19 
1 1 1 1  34 17 o 9  17.37   6.58  0.39    0.58   -0.08   0.76   1.01    0.88   16.35   7.04  24.36   8.24  -8.01  10.84 
1 1 1 1  34 18 o 13 12.90   5.67  -0.15   0.52   0.48    0.75   -0.74   0.72   19.58   7.47  12.98   6.07  6.60   9.63  
1 1 1 1  34 19 o 3  16.42   6.26  0.34    0.52   0.21    0.75   0.46    0.73   17.84   7.27  19.30   7.38  -1.46  10.36 
1 1 1 1  34 20 o 18 20.87   6.41  0.80    0.54   0.32    0.77   1.27    0.76   18.68   7.44  26.01   7.51  -7.33  10.57 
1 1 1 1  35 0  o 4  24.78   8.32  1.05    0.89   1.05    0.89   1.05    0.89   24.78   8.32  24.78   8.32  0.00   0.00  
1 1 1 1  35 1  o 14 22.08   6.95  0.88    0.63   0.84    0.89   0.93    0.88   23.22   8.30  23.78   8.26  -0.56  11.71 
1 1 1 1  35 2  o 19 17.05   6.42  0.39    0.55   0.18    0.81   0.56    0.74   18.29   7.53  20.09   7.48  -1.80  10.62 
1 1 1 1  35 3  o 7  13.93   6.00  -0.06   0.55   -0.21   0.80   0.09    0.77   16.06   7.04  17.36   7.26  -1.31  10.11 
1 1 1 1  35 4  o 18 18.93   6.55  0.59    0.55   -0.16   0.78   1.36    0.79   16.11   7.02  26.87   7.63  -10.76 10.36 
1 1 1 1  35 5  o 18 19.10   6.41  0.63    0.53   1.05    0.76   0.22    0.74   24.15   7.66  17.83   7.24  6.33   10.53 
1 1 1 1  35 6  o 6  11.08   5.22  -0.62   0.55   -0.93   0.77   -0.29   0.78   12.91   6.11  15.53   6.89  -2.62  9.21  
1 1 1 1  35 7  o 8  11.45   5.34  -0.53   0.55   -1.12   0.79   0.03    0.77   12.54   6.01  16.98   7.17  -4.44  9.35  
1 1 1 1  35 8  o 15 27.10   6.27  1.40    0.61   1.06    0.88   1.72    0.85   24.80   8.25  30.05   7.69  -5.24  11.28 
1 1 1 1  35 9  o 19 46.51   4.03  4.00    0.68   3.79    0.97   4.20    0.95   45.03   6.05  47.52   5.58  -2.49  8.23  
1 1 1 1  35 10 o 15 13.60   5.95  -0.14   0.57   0.21    0.81   -0.47   0.79   18.40   7.53  14.86   6.73  3.55   10.10 
1 1 1 1  35 11 o 3  15.56   6.45  0.10    0.60   1.49    1.02   -0.66   0.75   28.54   8.82  13.63   6.32  14.90  10.85 
1 1 1 1  35 12 o 13 11.92   5.50  -0.46   0.56   -0.58   0.78   -0.34   0.82   14.24   6.54  15.70   7.00  -1.46  9.57  
1 1 1 1  35 13 f 0  16.81   6.63  0.28    0.60   -0.24   0.81   0.94    0.91   16.04   7.06  24.07   8.38  -8.03  10.96 
1 1 1 1  35 14 o 6  16.07   6.46  0.21    0.58   -0.07   0.88   0.43    0.78   17.67   7.58  19.50   7.57  -1.83  10.72 
1 1 1 1  35 15 o 4  29.60   6.23  1.67    0.66   2.07    0.94   1.28    0.92   32.94   7.87  26.65   8.39  6.29   11.51 
1 1 1 1  35 16 o 9  12.66   5.76  -0.37   0.58   -0.76   0.85   -0.02   0.81   14.43   6.70  17.15   7.30  -2.72  9.91  
1 1 1 1  35 17 o 8  18.95   6.51  0.60    0.55   0.80    0.79   0.41    0.76   22.30   7.81  19.21   7.48  3.09   10.82 
1 1 1 1  36 0  o 19 15.84   7.02  -0.29   0.81   -0.29   0.81   -0.29   0.81   15.84   7.02  15.84   7.02  0.00   0.00  
1 1 1 1  36 1  o 18 9.84    4.75  -0.81   0.51   -0.98   0.72   -0.63   0.73   12.07   5.77  13.52   6.26  -1.45  8.51  
1 1 1 1  36 2  o 6  16.57   6.38  0.33    0.55   -0.23   0.75   0.96    0.80   15.43   6.80  23.62   7.88  -8.18  10.41 
1 1 1 1  36 3  o 6  20.92   6.68  0.78    0.58   1.03    0.79   0.49    0.85   24.09   7.79  20.60   7.96  3.49   11.14 
1 1 1 1  36 4  o 17 11.61   5.43  -0.58   0.58   -0.42   0.88   -0.70   0.76   16.02   7.19  13.62   6.33  2.39   9.58  
1 1 1 1  36 5  o 15 15.52   6.36  0.14    0.58   0.22    0.80   0.06    0.83   18.40   7.51  17.82   7.49  0.58   10.61 
1 1 1 1  36 6  o 13 11.14   5.31  -0.81   0.60   -0.70   0.91   -0.89   0.80   15.34   7.05  13.46   6.33  1.88   9.48  
1 1 1 1  36 7  o 5  12.96   5.83  -0.30   0.58   -0.11   0.80   -0.50   0.85   16.55   7.16  15.36   6.96  1.18   9.99  
1 1 1 1  36 8  o 6  22.64   6.51  0.96    0.57   0.94    0.80   0.98    0.82   23.42   7.85  23.85   7.95  -0.43  11.18 
1 1 1 1  36 9  o 8  19.48   6.62  0.64    0.56   1.13    0.83   0.21    0.77   25.07   7.97  18.11   7.38  6.96   10.87 
1 1 1 1  36 10 o 18 19.61   6.65  0.65    0.57   -0.15   0.77   1.63    0.85   16.05   6.99  29.26   7.77  -13.21 10.45 
1 1 1 1  36 11 o 5  15.47   6.30  0.16    0.56   -0.63   0.83   0.84    0.77   14.64   6.73  22.42   7.70  -7.78  10.23 
1 1 1 1  36 12 o 4  15.84   6.33  0.22    0.56   -0.13   0.78   0.58    0.80   16.26   7.05  20.75   7.76  -4.49  10.49 
1 1 1 1  36 13 o 14 10.21   4.89  -0.75   0.52   -0.63   0.73   -0.87   0.75   13.45   6.23  12.87   6.08  0.58   8.70  
1 1 1 1  37 0  o 2  22.27   7.98  0.77    0.83   0.77    0.83   0.77    0.83   22.27   7.98  22.27   7.98  0.00   0.00  
1 1 1 1  37 1  o 7  12.15   5.48  -0.27   0.52   -1.17   0.71   0.70    0.74   11.49   5.56  21.20   7.57  -9.71  9.39  
1 1 1 1  37 2  o 16 19.71   6.74  0.65    0.59   0.87    0.82   0.42    0.84   22.98   7.95  20.02   7.86  2.96   11.18 
1 1 1 1  37 3  o 17 23.28   6.41  1.03    0.57   2.09    0.81   0.01    0.79   33.14   6.88  17.11   7.26  16.03  10.00 
1 1 1 1  37 4  o 11 22.96   6.38  1.00    0.56   0.80    0.79   1.18    0.78   22.32   7.82  25.37   7.72  -3.04  10.99 
1 1 1 1  37 5  o 2  23.71   6.35  1.07    0.56   1.48    0.77   0.60    0.83   27.90   7.41  21.04   7.90  6.86   10.83 
1 1 1 1  37 6  o 16 19.44   6.75  0.62    0.59   0.76    0.88   0.51    0.79   22.59   8.22  20.16   7.68  2.42   11.26 
1 1 1 2  0  1  o 19 802.43  8.71  1181.98 25.67  1181.98 25.67  1181.98 25.67  802.43  8.71  802.43  8.71  0.00   0.00  
1 1 1 2  0  2  o 17 11.23   1.47  0.24    0.06   0.24    0.06   0.24    0.06   11.23   1.47  11.23   1.47  0.00   0.00  
1 1 1 2  0  3  o 4  383.85  4.64  270.47  6.54   270.47  6.54   270.47  6.54   383.85  4.64  383.85  4.64  0.00   0.00  
1 1 1 2  0  6  o 13 852.52  8.63  1334.14 27.01  1334.14 27.01  1334.14 27.01  852.52  8.63  852.52  8.63  0.00   0.00  
1 1 1 2  0  7  o 14 52.17   1.51  5.00    0.29   5.00    0.29   5.00    0.29   52.17   1.51  52.17   1.51  0.00   0.00  
1 1 1 2  0  8  o 6  191.28  2.23  67.16   1.56   67.16   1.56   67.16   1.56   191.28  2.23  191.28  2.23  0.00   0.00  
1 1 1 2  0  9  o 11 25.99   2.66  1.25    0.25   1.25    0.25   1.25    0.25   25.99   2.66  25.99   2.66  0.00   0.00  
1 1 1 2  0  10 o 10 163.90  2.15  49.31   1.29   49.31   1.29   49.31   1.29   163.90  2.15  163.90  2.15  0.00   0.00  
1 1 1 2  0  11 o 18 344.42  3.57  217.76  4.52   217.76  4.52   217.76  4.52   344.42  3.57  344.42  3.57  0.00   0.00  
1 1 1 2  0  12 o 13 143.59  2.40  37.85   1.27   37.85   1.27   37.85   1.27   143.59  2.40  143.59  2.40  0.00   0.00  
1 1 1 2  0  13 o 8  370.26  3.84  251.66  5.22   251.66  5.22   251.66  5.22   370.26  3.84  370.26  3.84  0.00   0.00  
1 1 1 2  0  14 o 15 434.88  4.71  347.17  7.52   347.17  7.52   347.17  7.52   434.88  4.71  434.88  4.71  0.00   0.00  
1 1 1 2  0  15 o 13 294.80  3.28  159.53  3.55   159.53  3.55   159.53  3.55   294.80  3.28  294.80  3.28  0.00   0.00  
1 1 1 2  0  16 o 14 278.58  4.04  142.46  4.14   142.46  4.14   142.46  4.14   278.58  4.04  278.58  4.04  0.00   0.00  
1 1 1 2  0  17 o 11 239.22  2.95  105.05  2.59   105.05  2.59   105.05  2.59   239.22  2.95  239.22  2.95  0.00   0.00  
1 1 1 2  0  18 f 0  235.91  3.01  102.17  2.61   102.17  2.61   102.17  2.61   235.91  3.01  235.91  3.01  0.00   0.00  
1 1 1 2  0  19 o 17 168.18  2.84  51.92   1.75   51.92   1.75   51.92   1.75   168.18  2.84  168.18  2.84  0.00   0.00  
1 1 1 2  0  20 o 2  488.45  5.78  437.95  10.36  437.95  10.36  437.95  10.36  488.45  5.78  488.45  5.78  0.00   0.00  
1 1 1 2  0  21 o 5  112.80  2.98  23.37   1.23   23.37   1.23   23.37   1.23   112.80  2.98  112.80  2.98  0.00   0.00  
1 1 1 2  0  22 o 11 456.73  4.82  382.92  8.08   382.92  8.08   382.92  8.08   456.73  4.82  456.73  4.82  0.00   0.00  
1 1 1 2  0  23 o 1  229.90  3.45  97.03   2.91   97.03   2.91   97.03   2.91   229.90  3.45  229.90  3.45  0.00   0.00  
1 1 1 2  0  24 o 18 405.60  5.18  301.99  7.71   301.99  7.71   301.99  7.71   405.60  5.18  405.60  5.18  0.00   0.00  
1 1 1 2  0  25 o 9  85.05   3.90  13.31   1.21   13.31   1.21   13.31   1.21   85.05   3.90  85.05   3.90  0.00   0.00  
1 1 1 2  0  26 o 8  107.76  3.55  21.34   1.40   21.34   1.40   21.34   1.40   107.76  3.55  107.76  3.55  0.00   0.00  
1 1 1 2  0  27 o 8  681.74  6.79  853.17  17.00  853.17  17.00  853.17  17.00  681.74  6.79  681.74  6.79  0.00   0.00  
1 1 1 2  0  28 o 6  481.62  5.12  425.79  9.05   425.79  9.05   425.79  9.05   481.62  5.12  481.62  5.12  0.00   0.00  
1 1 1 2  0  29 o 14 134.28  3.68  33.12   1.81   33.12   1.81   33.12   1.81   134.28  3.68  134.28  3.68  0.00   0.00  
1 1 1 2  0  30 o 6  20.09   7.82  0.45    0.83   0.45    0.83   0.45    0.83   20.09   7.82  20.09   7.82  0.00   0.00  
1 1 1 2  0  31 o 10 95.44   3.83  16.75   1.34   16.75   1.34   16.75   1.34   95.44   3.83  95.44   3.83  0.00   0.00  
1 1 1 2  0  32 o 11 40.12   6.06  3.02    0.86   3.02    0.86   3.02    0.86   40.12   6.06  40.12   6.06  0.00   0.00  
1 1 1 2  0  33 o 11 64.05   4.65  7.57    1.09   7.57    1.09   7.57    1.09   64.05   4.65  64.05   4.65  0.00   0.00  
1 1 1 2  0  34 o 15 14.67   6.59  -0.38   0.74   -0.38   0.74   -0.38   0.74   14.67   6.59  14.67   6.59  0.00   0.00  
1 1 1 2  0  35 o 19 15.17   6.71  -0.25   0.73   -0.25   0.73   -0.25   0.73   15.17   6.71  15.17   6.71  0.00   0.00  
1 1 1 2  0  36 o 12 43.63   5.85  3.56    0.91   3.56    0.91   3.56    0.91   43.63   5.85  43.63   5.85  0.00   0.00  
1 1 1 2  0  37 o 17 185.13  4.30  62.92   2.92   62.92   2.92   62.92   2.92   185.13  4.30  185.13  4.30  0.00   0.00  
1 1 1 2  0  38 o 5  19.17   7.70  0.31    0.83   0.31    0.83   0.31    0.83   19.17   7.70  19.17   7.70  0.00   0.00  
1 1 1 2  0  39 o 7  26.13   8.37  1.22    0.91   1.22    0.91   1.22    0.91   26.13   8.37  26.13   8.37  0.00   0.00  
1 1 1 2  0  40 o 9  53.15   6.37  5.26    1.22   5.26    1.22   5.26    1.22   53.15   6.37  53.15   6.37  0.00   0.00  
1 1 1 2  0  41 o 7  22.08   8.91  0.38    1.11   0.38    1.11   0.38    1.11   22.08   8.91  22.08   8.91  0.00   0.00  
1 1 1 2  0  42 o 12 27.88   8.41  1.44    0.93   1.44    0.93   1.44    0.93   27.88   8.41  27.88   8.41  0.00   0.00  
1 1 1 2  0  43 o 19 69.55   4.66  8.92    1.18   8.92    1.18   8.92    1.18   69.55   4.66  69.55   4.66  0.00   0.00  
1 1 1 2  0  44 o 10 20.10   7.97  0.39    0.88   0.39    0.88   0.39    0.88   20.10   7.97  20.10   7.97  0.00   0.00  
1 1 1 2  0  45 o 4  21.61   8.16  0.61    0.89   0.61    0.89   0.61    0.89   21.61   8.16  21.61   8.16  0.00   0.00  
1 1 1 2  0  46 o 11 46.89   5.46  4.09    0.92   4.09    0.92   4.09    0.92   46.89   5.46  46.89   5.46  0.00   0.00  
1 1 1 2  0  47 o 1  13.66   6.32  -0.65   0.75   -0.65   0.75   -0.65   0.75   13.66   6.32  13.66   6.32  0.00   0.00  
1 1 1 2  0  48 o 1  26.64   8.34  1.29    0.91   1.29    0.91   1.29    0.91   26.64   8.34  26.64   8.34  0.00   0.00  
1 1 1 2  0  49 o 17 13.80   6.34  -0.55   0.73   -0.55   0.73   -0.55   0.73   13.80   6.34  13.80   6.34  0.00   0.00  
1 1 1 2  1  0  o 4  56.61   1.26  5.88    0.26   5.88    0.26   5.88    0.26   56.61   1.26  56.61   1.26  0.00   0.00  
1 1 1 2  1  1  o 19 401.00  4.44  295.17  6.54   311.55  9.67   281.38  8.87   411.97  6.39  391.52  6.17  20.46  8.89  
1 1 1 2  1  2  o 5  439.85  4.22  355.14  6.81   350.30  9.51   360.22  9.75   436.84  5.93  442.98  6.00  -6.14  8.43  
1 1 1 2  1  3  o 11 384.01  3.34  270.69  4.71   268.77  6.63   272.66  6.70   382.64  4.72  385.40  4.74  -2.76  6.69  
1 1 1 2  1  4  o 2  422.23  3.66  327.26  5.67   330.83  7.39   322.12  8.86   424.52  4.74  418.90  5.76  5.62   7.46  
1 1 1 2  1  5  o 2  334.63  2.41  205.55  2.96   203.93  4.28   207.03  4.08   333.30  3.50  335.83  3.31  -2.53  4.82  
1 1 1 2  1  7  o 14 644.18  5.24  761.75  12.40  748.73  18.09  773.29  17.03  638.66  7.71  649.04  7.15  -10.39 10.52 
1 1 1 2  1  8  o 14 554.74  3.78  564.90  7.71   562.59  10.86  567.23  10.94  553.60  5.34  555.88  5.36  -2.28  7.57  
1 1 1 2  1  9  o 11 134.32  1.36  33.12   0.67   32.63   0.94   33.62   0.96   133.33  1.92  135.34  1.94  -2.00  2.73  
1 1 1 2  1  10 o 1  127.47  1.38  29.83   0.65   30.40   0.93   29.28   0.91   128.69  1.96  126.29  1.96  2.40   2.77  
1 1 1 2  1  11 o 1  485.00  3.38  431.79  6.02   426.54  8.43   437.28  8.61   482.04  4.76  488.07  4.80  -6.03  6.76  
1 1 1 2  1  12 o 10 308.16  2.89  174.32  3.27   176.10  4.27   171.78  5.09   309.73  3.76  305.91  4.53  3.82   5.89  
1 1 1 2  1  13 o 16 268.10  2.14  131.94  2.10   134.42  3.01   129.56  2.95   270.60  3.03  265.66  3.02  4.94   4.28  
1 1 1 2  1  14 o 3  65.34   1.71  7.84    0.41   7.61    0.56   8.12    0.61   64.34   2.37  66.45   2.49  -2.11  3.43  
1 1 1 2  1  15 o 7  467.32  3.85  400.90  6.60   400.29  10.15  401.34  8.69   466.97  5.92  467.58  5.06  -0.61  7.79  
1 1 1 2  1  16 o 9  443.83  3.43  361.59  5.60   359.70  7.88   363.52  7.95   442.66  4.85  445.01  4.87  -2.34  6.87  
1 1 1 2  1  17 o 3  530.30  4.16  516.22  8.09   509.47  11.75  522.32  11.17  526.82  6.07  533.42  5.70  -6.60  8.33  
1 1 1 2  1  18 o 16 136.91  1.83  34.41   0.92   35.37   1.26   33.29   1.35   138.81  2.46  134.68  2.73  4.14   3.68  
1 1 1 2  1  19 o 4  140.89  1.84  36.44   0.95   38.22   1.35   34.66   1.35   144.29  2.54  137.40  2.68  6.89   3.69  
1 1 1 2  1  20 o 9  506.66  4.19  471.23  7.80   475.48  11.08  467.04  10.98  508.95  5.93  504.41  5.93  4.54   8.39  
1 1 1 2  1  21 o 6  453.62  3.56  377.72  5.93   372.20  8.27   383.60  8.52   450.29  5.00  457.13  5.08  -6.84  7.13  
1 1 1 2  1  22 o 13 712.30  5.11  931.35  13.36  939.27  19.64  924.53  18.22  715.32  7.48  709.68  6.99  5.63   10.24 
1 1 1 2  1  23 o 18 151.67  2.64  42.23   1.47   45.38   2.07   39.05   2.08   157.24  3.59  145.81  3.89  11.43  5.29  
1 1 1 2  1  24 o 16 160.42  2.46  47.24   1.45   46.25   1.82   48.95   2.39   158.73  3.13  163.29  3.99  -4.56  5.07  
1 1 1 2  1  25 o 8  194.87  2.50  69.71   1.79   67.04   2.44   72.78   2.62   191.10  3.48  199.12  3.58  -8.02  5.00  
1 1 1 2  1  26 o 6  505.80  3.74  469.62  6.94   463.50  9.67   476.09  9.95   502.49  5.24  509.27  5.32  -6.78  7.47  
1 1 1 2  1  27 o 5  390.31  3.13  279.64  4.49   278.20  6.29   281.15  6.41   389.29  4.40  391.36  4.46  -2.06  6.27  
1 1 1 2  1  28 o 9  56.82   3.42  5.95    0.71   5.26    0.99   6.66    1.01   53.29   5.15  60.07   4.63  -6.77  6.93  
1 1 1 2  1  29 o 19 203.50  2.48  76.02   1.85   79.05   2.69   73.30   2.55   207.52  3.54  199.83  3.48  7.68   4.96  
1 1 1 2  1  30 o 3  82.71   2.85  12.57   0.86   14.04   1.24   11.20   1.20   87.36   3.88  77.99   4.22  9.37   5.74  
1 1 1 2  1  31 o 9  94.26   2.75  16.32   0.95   15.16   1.24   17.96   1.47   90.80   3.73  98.84   4.07  -8.04  5.52  
1 1 1 2  1  32 o 14 107.90  2.66  21.37   1.05   22.93   1.46   19.66   1.53   111.70  3.56  103.42  4.02  8.28   5.37  
1 1 1 2  1  33 o 10 26.11   6.22  1.30    0.59   1.47    0.81   1.11    0.86   27.88   7.64  25.06   8.15  2.82   11.17 
1 1 1 2  1  34 o 8  48.46   3.86  4.34    0.68   3.29    0.94   5.47    0.98   41.89   6.34  54.38   4.99  -12.49 8.06  
1 1 1 2  1  35 f 0  151.55  2.47  42.16   1.37   42.91   1.95   41.42   1.93   152.90  3.48  150.21  3.50  2.69   4.94  
1 1 1 2  1  36 o 19 82.84   2.97  12.61   0.90   11.65   1.23   13.73   1.32   79.54   4.23  86.39   4.18  -6.85  5.95  
1 1 1 2  1  37 o 10 17.41   7.09  0.20    0.71   -0.38   1.02   0.76    1.00   17.73   7.87  23.38   8.70  -5.66  11.73 
1 1 1 2  1  38 o 13 41.05   4.63  3.13    0.68   3.28    0.98   2.99    0.96   41.78   6.58  39.77   6.83  2.00   9.48  
1 1 1 2  1  39 o 15 150.88  2.62  41.79   1.45   43.41   2.09   40.28   2.02   153.79  3.70  148.08  3.71  5.71   5.25  
1 1 1 2  1  40 o 8  30.52   6.94  1.78    0.76   2.26    1.03   1.21    1.12   34.41   8.27  27.02   9.32  7.39   12.46 
1 1 1 2  1  41 o 13 37.24   5.97  2.61    0.79   2.01    1.14   3.15    1.09   32.65   9.17  40.78   7.54  -8.13  11.88 
1 1 1 2  1  42 o 12 18.61   6.91  0.49    0.63   0.69    0.91   0.30    0.87   22.33   8.31  19.51   7.86  2.82   11.44 
1 1 1 2  1  43 o 2  57.88   3.61  6.17    0.76   6.32    1.11   6.05    1.05   58.42   5.23  57.18   5.06  1.25   7.28  
1 1 1 2  1  44 o 1  42.25   4.73  3.32    0.72   2.80    1.00   3.88    1.04   38.38   7.39  45.50   6.38  -7.13  9.77  
1 1 1 2  1  45 o 13 51.35   3.84  4.87    0.72   6.41    1.07   3.62    0.97   58.87   5.01  43.96   6.16  14.91  7.94  
1 1 1 2  1  46 o 19 27.92   5.81  1.49    0.58   1.97    0.83   1.04    0.80   32.13   7.24  24.24   7.85  7.89   10.68 
1 1 1 2  1  47 o 15 15.08   6.19  0.13    0.55   -0.76   0.77   1.06    0.78   13.42   6.27  24.36   7.77  -10.94 9.99  
1 1 1 2  1  48 o 14 27.78   6.25  1.47    0.62   1.67    0.91   1.30    0.86   29.69   8.09  26.55   8.06  3.13   11.43 
1 1 1 2  2  1  f 0  634.32  4.89  738.61  11.39  744.97  16.22  732.41  16.00  637.05  6.93  631.66  6.90  5.39   9.78  
1 1 1 2  2  2  o 13 163.12  1.64  48.84   0.98   50.12   1.48   47.83   1.32   165.24  2.44  161.42  2.22  3.81   3.30  
1 1 1 2  2  3  o 5  376.87  3.26  260.73  4.51   264.15  6.45   257.45  6.31   379.34  4.63  374.49  4.59  4.85   6.52  
1 1 1 2  2  4  o 1  623.81  4.84  714.32  11.09  708.98  15.58  719.81  15.79  621.47  6.83  626.20  6.87  -4.73  9.68  
1 1 1 2  2  6  o 19 586.69  4.09  631.85  8.82   643.33  13.08  622.29  11.94  592.00  6.02  582.23  5.58  9.76   8.21  
1 1 1 2  2  7  o 4  124.40  1.32  28.41   0.60   29.04   0.85   27.75   0.86   125.79  1.84  122.96  1.90  2.83   2.65  
1 1 1 2  2  8  o 12 561.84  3.83  579.46  7.90   579.93  11.16  578.99  11.18  562.07  5.41  561.62  5.42  0.45   7.66  
1 1 1 2  2  9  o 14 691.25  4.68  877.12  11.88  855.95  16.43  900.33  17.19  682.85  6.55  700.33  6.69  -17.48 9.36  
1 1 1 2  2  10 o 4  422.64  3.07  327.89  4.77   317.00  6.33   342.19  7.25   415.56  4.15  431.75  4.58  -16.20 6.18  
1 1 1 2  2  11 o 19 80.14   1.49  11.79   0.44   12.29   0.59   11.17   0.66   81.82   1.97  77.98   2.30  3.85   3.02  
1 1 1 2  2  12 o 6  138.98  1.63  35.46   0.83   37.06   1.15   33.67   1.21   142.09  2.20  135.42  2.44  6.67   3.28  
1 1 1 2  2  13 o 8  204.70  1.81  76.92   1.36   77.69   1.91   76.13   1.93   205.73  2.53  203.65  2.58  2.08   3.62  
1 1 1 2  2  14 o 10 481.38  3.65  425.38  6.44   419.16  8.96   432.04  9.27   477.85  5.11  485.14  5.21  -7.29  7.29  
1 1 1 2  2  15 o 6  434.48  3.24  346.52  5.17   352.38  7.63   341.57  7.02   438.14  4.75  431.37  4.43  6.77   6.49  
1 1 1 2  2  16 o 12 151.59  1.84  42.18   1.03   42.42   1.52   41.99   1.39   152.01  2.72  151.24  2.50  0.77   3.70  
1 1 1 2  2  17 o 17 265.95  2.38  129.83  2.32   128.80  3.23   130.94  3.34   264.88  3.32  267.08  3.41  -2.20  4.76  
1 1 1 2  2  18 o 17 479.00  3.45  421.18  6.06   419.24  8.50   423.19  8.64   477.90  4.84  480.14  4.90  -2.24  6.89  
1 1 1 2  2  19 f 0  436.02  3.54  348.99  5.67   349.80  7.72   348.04  8.36   436.53  4.82  435.43  5.23  1.10   7.11  
1 1 1 2  2  20 o 8  386.60  3.27  274.36  4.64   276.56  6.80   272.46  6.33   388.15  4.77  385.26  4.48  2.88   6.54  
1 1 1 2  2  21 o 10 49.40   2.98  4.50    0.54   5.31    0.74   3.59    0.78   53.63   3.78  43.95   4.93  9.68   6.21  
1 1 1 2  2  22 o 6  330.43  2.69  200.42  3.26   200.08  4.56   200.78  4.67   330.14  3.76  330.72  3.84  -0.58  5.38  
1 1 1 2  2  23 o 10 255.69  2.56  120.01  2.40   123.78  3.36   116.07  3.43   259.68  3.53  251.46  3.72  8.22   5.12  
1 1 1 2  2  24 o 13 206.09  2.24  77.97   1.70   78.57   2.34   77.30   2.46   206.89  3.08  205.20  3.27  1.69   4.49  
1 1 1 2  2  25 o 17 149.81  2.69  41.20   1.48   44.07   1.89   36.73   2.36   154.95  3.33  141.38  4.55  13.56  5.64  
1 1 1 2  2  26 o 10 200.64  2.42  73.90   1.78   72.97   2.40   75.04   2.66   199.38  3.28  202.18  3.58  -2.80  4.85  
1 1 1 2  2  27 o 15 282.90  2.62  146.92  2.72   143.55  3.75   150.65  3.95   279.64  3.65  286.47  3.75  -6.83  5.24  
1 1 1 2  2  28 o 11 57.33   3.60  6.06    0.75   5.30    1.02   6.97    1.12   53.46   5.27  61.40   5.00  -7.94  7.27  
1 1 1 2  2  29 o 16 204.08  2.55  76.45   1.91   76.05   2.68   76.87   2.72   203.54  3.58  204.64  3.63  -1.10  5.09  
1 1 1 2  2  30 o 4  50.08   3.90  4.63    0.71   5.46    0.97   3.67    1.05   54.30   4.91  44.22   6.65  10.08  8.27  
1 1 1 2  2  31 o 9  102.36  2.65  19.25   0.99   19.68   1.37   18.77   1.45   103.48  3.61  101.03  3.91  2.44   5.32  
1 1 1 2  2  32 o 17 314.52  2.99  181.59  3.45   180.33  4.82   182.91  4.94   313.43  4.19  315.66  4.26  -2.23  5.98  
1 1 1 2  2  33 o 13 225.85  2.50  93.63   2.07   90.77   2.89   96.68   2.98   222.37  3.54  229.49  3.53  -7.12  5.00  
1 1 1 2  2  34 o 7  79.91   2.96  11.74   0.87   10.82   1.21   12.69   1.24   76.65   4.33  83.05   4.08  -6.39  5.95  
1 1 1 2  2  35 o 15 30.71   5.61  1.79    0.61   0.94    0.81   2.87    0.92   23.49   7.95  38.97   6.66  -15.48 10.37 
1 1 1 2  2  36 o 11 31.04   6.01  1.83    0.66   1.30    0.93   2.38    0.94   26.80   8.44  35.31   7.49  -8.51  11.28 
1 1 1 2  2  37 o 5  61.25   3.49  6.91    0.78   8.88    1.20   5.45    1.03   69.40   4.73  54.23   5.25  15.17  7.06  
1 1 1 2  2  38 o 13 154.48  2.76  43.81   1.57   44.40   2.11   43.09   2.33   155.52  3.70  153.15  4.15  2.37   5.56  
1 1 1 2  2  39 o 17 70.70   3.54  9.20    0.92   12.06   1.42   7.17    1.20   80.92   4.81  62.29   5.29  18.63  7.15  
1 1 1 2  2  40 f 0  21.67   7.55  0.76    0.74   2.15    1.01   -0.81   1.08   33.53   8.26  16.76   7.70  16.77  11.29 
1 1 1 2  2  41 o 12 48.69   4.49  4.39    0.79   3.97    1.08   4.88    1.17   46.03   6.57  51.19   6.36  -5.16  9.15  
1 1 1 2  2  42 o 16 48.74   4.40  4.40    0.78   5.87    1.27   3.50    0.99   56.18   6.24  43.20   6.43  12.99  8.96  
1 1 1 2  2  43 o 2  38.61   4.91  2.78    0.68   3.52    1.02   2.18    0.92   43.32   6.59  33.76   7.58  9.56   10.04 
1 1 1 2  2  44 o 8  15.30   6.50  -0.00   0.64   -0.95   0.90   0.95    0.90   14.37   6.74  24.06   8.35  -9.69  10.73 
1 1 1 2  2  45 o 8  12.68   5.77  -0.37   0.59   -1.39   0.84   0.62    0.82   12.39   6.00  21.17   7.89  -8.78  9.91  
1 1 1 2  2  46 o 4  64.33   3.23  7.62    0.76   6.18    1.08   9.03    1.07   57.82   5.13  70.02   4.19  -12.20 6.62  
1 1 1 2  2  47 o 19 40.79   4.46  3.09    0.66   3.45    0.96   2.78    0.90   42.90   6.30  38.36   6.62  4.54   9.14  
1 1 1 2  2  48 o 4  16.59   6.30  0.35    0.53   0.54    0.76   0.17    0.74   20.11   7.56  17.51   7.19  2.59   10.44 
1 1 1 2  2  49 o 9  16.94   6.53  0.34    0.57   1.69    0.90   -0.60   0.75   29.82   8.01  13.80   6.36  16.02  10.23 
1 1 1 2  3  0  o 4  39.81   1.22  2.91    0.18   2.91    0.18   2.91    0.18   39.81   1.22  39.81   1.22  0.00   0.00  
1 1 1 2  3  1  o 2  755.10  5.57  1046.64 15.45  1040.21 20.94  1054.32 22.88  752.77  7.58  757.86  8.22  -5.09  11.18 
1 1 1 2  3  2  o 1  519.21  3.73  494.86  7.11   500.66  10.15  489.30  9.95   522.24  5.29  516.29  5.25  5.96   7.46  
1 1 1 2  3  3  o 11 511.89  3.98  481.00  7.49   485.05  10.66  477.06  10.52  514.04  5.65  509.79  5.62  4.25   7.97  
1 1 1 2  3  4  o 9  279.19  2.29  143.08  2.35   143.12  3.32   143.04  3.33   279.23  3.24  279.15  3.24  0.08   4.58  
1 1 1 2  3  5  o 9  131.65  1.23  31.81   0.60   31.36   0.83   32.28   0.85   130.71  1.74  132.62  1.74  -1.91  2.46  
1 1 1 2  3  6  f 0  419.43  3.09  322.93  4.76   323.07  6.28   322.75  7.29   419.52  4.08  419.31  4.74  0.21   6.25  
1 1 1 2  3  7  o 11 188.05  1.63  64.91   1.12   65.22   1.59   64.61   1.59   188.49  2.29  187.60  2.31  0.89   3.25  
1 1 1 2  3  8  o 14 443.42  3.17  360.93  5.16   363.27  7.60   358.91  7.04   444.86  4.65  442.18  4.34  2.68   6.36  
1 1 1 2  3  9  o 12 106.18  1.27  20.70   0.49   20.52   0.70   20.87   0.70   105.74  1.79  106.63  1.80  -0.89  2.54  
1 1 1 2  3  10 o 5  115.59  1.46  24.53   0.62   24.00   0.80   25.32   0.98   114.35  1.90  117.44  2.28  -3.09  2.97  
1 1 1 2  3  11 o 14 299.44  2.40  164.59  2.64   162.60  3.69   166.67  3.77   297.62  3.38  301.32  3.41  -3.70  4.80  
1 1 1 2  3  12 o 12 264.62  2.30  128.54  2.24   123.93  3.17   133.09  3.15   259.83  3.33  269.26  3.19  -9.43  4.61  
1 1 1 2  3  13 o 1  286.02  2.40  150.17  2.52   149.36  3.53   151.02  3.60   285.25  3.37  286.83  3.41  -1.58  4.80  
1 1 1 2  3  14 o 2  31.54   2.71  1.84    0.31   1.77    0.45   1.90    0.43   30.79   4.05  31.99   3.74  -1.20  5.52  
1 1 1 2  3  15 f 0  156.67  1.77  45.06   1.02   44.52   1.46   45.57   1.42   155.73  2.55  157.56  2.46  -1.83  3.54  
1 1 1 2  3  16 o 15 578.70  4.03  614.76  8.57   606.85  11.96  623.13  12.29  574.97  5.66  582.63  5.75  -7.66  8.07  
1 1 1 2  3  17 f 0  442.11  3.57  358.80  5.79   347.96  8.27   369.20  8.11   435.38  5.18  448.47  4.92  -13.09 7.14  
1 1 1 2  3  18 o 16 341.99  2.97  214.69  3.72   221.76  5.13   206.83  5.41   347.57  4.02  335.66  4.39  11.91  5.96  
1 1 1 2  3  19 o 8  163.86  2.03  49.29   1.22   50.87   1.71   47.64   1.74   166.46  2.80  161.10  2.95  5.37   4.06  
1 1 1 2  3  20 o 5  483.73  3.51  429.54  6.24   423.47  8.69   435.99  8.96   480.30  4.93  487.35  5.01  -7.05  7.02  
1 1 1 2  3  21 o 10 334.12  2.84  204.93  3.48   200.67  4.81   209.61  5.05   330.63  3.96  337.91  4.07  -7.28  5.68  
1 1 1 2  3  22 o 12 133.48  2.28  32.71   1.12   34.76   1.53   30.37   1.63   137.61  3.03  128.57  3.46  9.04   4.60  
1 1 1 2  3  23 o 17 75.65   2.69  10.52   0.74   11.13   1.00   9.76    1.12   77.79   3.51  72.80   4.19  4.99   5.47  
1 1 1 2  3  24 o 13 217.23  2.28  86.63   1.82   90.39   2.58   82.88   2.57   221.90  3.16  212.48  3.30  9.42   4.57  
1 1 1 2  3  25 o 4  269.92  2.59  133.74  2.56   134.55  3.44   132.72  3.85   270.73  3.46  268.89  3.90  1.85   5.21  
1 1 1 2  3  26 o 12 632.03  4.81  733.27  11.16  723.72  15.54  743.46  16.05  627.90  6.74  636.40  6.87  -8.51  9.62  
1 1 1 2  3  27 o 6  315.25  2.81  182.43  3.25   184.92  4.43   179.53  4.79   317.39  3.80  312.73  4.18  4.66   5.65  
1 1 1 2  3  28 o 7  60.74   3.44  6.79    0.76   7.17    1.03   6.34    1.14   62.33   4.53  58.50   5.35  3.82   7.01  
1 1 1 2  3  29 o 15 121.12  2.45  26.93   1.09   26.26   1.48   27.73   1.62   119.56  3.38  122.85  3.58  -3.30  4.92  
1 1 1 2  3  30 o 3  58.96   3.45  6.40    0.74   6.06    1.01   6.81    1.10   57.25   4.84  60.71   4.99  -3.46  6.96  
1 1 1 2  3  31 o 18 271.76  2.82  135.57  2.81   136.64  3.88   134.39  4.07   272.83  3.88  270.58  4.10  2.26   5.64  
1 1 1 2  3  32 o 11 28.49   5.94  1.55    0.60   1.80    0.82   1.25    0.88   30.71   7.38  26.28   8.23  4.43   11.06 
1 1 1 2  3  33 o 17 42.67   4.23  3.38    0.65   3.89    0.90   2.81    0.95   45.70   5.49  38.55   6.95  7.16   8.86  
1 1 1 2  3  34 o 5  198.88  2.64  72.60   1.93   69.44   2.63   76.24   2.83   194.50  3.69  203.80  3.78  -9.30  5.28  
1 1 1 2  3  35 o 1  183.81  2.64  62.02   1.78   60.99   2.48   63.13   2.56   182.27  3.70  185.44  3.76  -3.17  5.27  
1 1 1 2  3  36 o 16 59.05   3.89  6.43    0.84   5.93    1.19   6.92    1.18   56.56   5.82  61.16   5.33  -4.60  7.89  
1 1 1 2  3  37 o 11 26.14   6.70  1.30    0.65   0.28    0.85   2.74    1.00   19.19   7.76  37.95   7.45  -18.76 10.76 
1 1 1 2  3  38 o 3  102.95  3.06  19.47   1.16   20.50   1.62   18.40   1.65   105.60  4.18  100.01  4.51  5.59   6.15  
1 1 1 2  3  39 o 15 107.85  3.42  21.37   1.35   21.88   1.74   20.58   2.15   109.10  4.34  105.75  5.57  3.35   7.06  
1 1 1 2  3  41 o 2  34.09   5.91  2.19    0.71   2.40    1.04   2.01    0.98   35.44   8.14  32.49   8.22  2.95   11.57 
1 1 1 2  3  42 o 4  22.32   7.44  0.86    0.71   -0.03   1.02   1.71    1.00   19.27   8.21  30.19   8.61  -10.93 11.90 
1 1 1 2  3  43 o 16 98.69   3.13  17.90   1.13   16.27   1.59   19.58   1.62   94.03   4.62  103.19  4.28  -9.17  6.30  
1 1 1 2  3  44 o 16 20.68   6.77  0.75    0.59   0.07    0.85   1.40    0.83   18.06   7.58  27.29   7.85  -9.23  10.91 
1 1 1 2  3  45 o 11 46.09   4.24  3.93    0.71   3.63    1.01   4.23    0.99   43.99   6.45  47.64   5.80  -3.65  8.68  
1 1 1 2  3  46 o 4  23.92   6.73  1.08    0.62   2.06    0.95   0.36    0.81   32.82   7.94  19.36   7.67  13.46  11.04 
1 1 1 2  3  47 o 2  26.12   6.36  1.30    0.60   1.27    0.86   1.34    0.85   26.30   8.09  26.86   8.02  -0.56  11.39 
1 1 1 2  3  48 o 1  45.45   3.97  3.82    0.66   4.71    1.02   3.18    0.86   50.36   5.58  41.22   5.84  9.13   8.08  
1 1 1 2  3  49 o 3  32.74   4.85  2.01    0.57   2.93    0.82   1.19    0.78   39.53   5.86  25.40   7.69  14.13  9.66  
1 1 1 2  4  0  o 3  443.40  4.88  360.90  7.95   360.90  7.95   360.90  7.95   443.40  4.88  443.40  4.88  0.00   0.00  
1 1 1 2  4  1  o 5  694.38  4.95  885.09  12.62  874.60  17.67  896.01  18.03  690.25  6.97  698.65  7.03  -8.40  9.90  
1 1 1 2  4  2  f 0  19.94   0.81  0.73    0.06   0.86    0.09   0.62    0.08   21.57   1.09  18.29   1.23  3.29   1.64  
1 1 1 2  4  3  o 17 278.58  1.94  142.47  1.98   143.51  2.82   141.45  2.78   279.60  2.74  277.59  2.73  2.02   3.87  
1 1 1 2  4  4  o 7  366.84  2.60  247.03  3.50   243.87  4.74   250.83  5.20   364.49  3.54  369.65  3.83  -5.16  5.22  
1 1 1 2  4  5  o 11 659.10  4.43  797.44  10.71  802.74  15.23  792.23  15.07  661.29  6.27  656.95  6.25  4.34   8.85  
1 1 1 2  4  6  o 13 217.53  1.64  86.86   1.31   87.36   1.86   86.37   1.85   218.15  2.32  216.92  2.32  1.24   3.28  
1 1 1 2  4  7  f 0  163.60  1.50  49.13   0.90   50.86   1.30   47.55   1.25   166.45  2.13  160.95  2.11  5.50   3.00  
1 1 1 2  4  8  o 1  173.13  1.58  55.02   1.01   56.79   1.45   53.37   1.40   175.89  2.24  170.52  2.23  5.37   3.16  
1 1 1 2  4  9  o 1  225.37  1.84  93.24   1.52   91.68   2.06   95.11   2.25   223.48  2.51  227.62  2.70  -4.14  3.68  
1 1 1 2  4  10 o 12 270.09  2.19  133.91  2.17   136.48  3.11   131.47  3.03   272.67  3.11  267.62  3.08  5.05   4.38  
1 1 1 2  4  11 o 2  57.51   1.55  6.07    0.33   5.88    0.46   6.27    0.47   56.56   2.22  58.41   2.17  -1.85  3.11  
1 1 1 2  4  12 o 19 83.56   1.74  12.82   0.53   12.70   0.73   12.95   0.78   83.14   2.39  83.96   2.55  -0.81  3.49  
1 1 1 2  4  13 o 16 545.77  3.79  546.78  7.59   537.58  10.58  556.54  10.89  541.16  5.32  550.62  5.39  -9.46  7.58  
1 1 1 2  4  14 o 11 339.91  2.55  212.09  3.19   208.24  4.44   216.19  4.58   336.81  3.59  343.18  3.63  -6.37  5.11  
1 1 1 2  4  15 o 16 400.30  2.93  294.14  4.30   294.48  6.08   293.80  6.08   400.53  4.14  400.07  4.14  0.46   5.85  
1 1 1 2  4  16 o 4  77.27   1.79  10.96   0.51   10.64   0.70   11.32   0.74   76.10   2.50  78.50   2.58  -2.39  3.59  
1 1 1 2  4  17 f 0  130.70  1.86  31.36   0.89   31.48   1.20   31.20   1.34   130.96  2.50  130.37  2.79  0.58   3.75  
1 1 1 2  4  18 o 13 377.53  3.31  261.64  4.59   259.64  6.45   263.70  6.55   376.09  4.67  379.01  4.70  -2.93  6.63  
1 1 1 2  4  19 o 6  304.23  2.88  169.91  3.22   165.21  4.40   175.30  4.72   300.00  3.99  309.03  4.16  -9.02  5.76  
1 1 1 2  4  20 o 4  472.35  3.56  409.57  6.18   421.60  9.21   399.69  8.34   479.24  5.23  466.62  4.87  12.61  7.15  
1 1 1 2  4  21 o 14 70.78   3.14  9.22    0.81   10.71   1.13   7.62    1.17   76.28   4.05  64.22   5.00  12.07  6.44  
1 1 1 2  4  22 o 8  294.06  2.51  158.74  2.71   157.39  3.76   160.20  3.92   292.81  3.49  295.42  3.61  -2.60  5.03  
1 1 1 2  4  23 o 14 333.49  2.73  204.16  3.34   203.14  4.65   205.24  4.81   332.66  3.80  334.38  3.91  -1.72  5.46  
1 1 1 2  4  24 o 1  501.17  3.68  461.06  6.77   452.80  9.38   470.05  9.78   496.66  5.14  506.03  5.27  -9.37  7.36  
1 1 1 2  4  25 o 19 154.96  2.44  44.08   1.39   45.50   1.78   41.85   2.23   157.43  3.08  150.94  4.02  6.50   5.07  
1 1 1 2  4  26 o 2  167.52  2.53  51.51   1.55   53.39   2.15   49.46   2.25   170.54  3.43  164.14  3.73  6.40   5.07  
1 1 1 2  4  27 o 12 303.33  2.69  168.89  3.00   173.27  4.22   164.42  4.27   307.23  3.74  299.28  3.88  7.95   5.39  
1 1 1 2  4  28 o 7  448.35  3.64  369.00  6.00   367.50  8.39   370.57  8.58   447.44  5.11  449.30  5.20  -1.86  7.29  
1 1 1 2  4  29 o 15 118.85  2.41  25.93   1.05   27.21   1.45   24.53   1.52   121.71  3.26  115.54  3.58  6.16   4.84  
1 1 1 2  4  30 o 12 71.07   3.10  9.29    0.81   9.87    1.03   8.39    1.29   73.21   3.86  67.41   5.26  5.79   6.52  
1 1 1 2  4  31 o 10 151.82  2.55  42.31   1.42   44.31   1.95   40.05   2.08   155.37  3.42  147.66  3.83  7.71   5.14  
1 1 1 2  4  32 o 15 155.39  2.43  44.32   1.39   44.71   1.91   43.90   2.01   156.06  3.34  154.64  3.54  1.42   4.87  
1 1 1 2  4  33 o 5  149.13  2.44  40.82   1.34   41.92   1.85   39.63   1.93   151.12  3.34  146.92  3.59  4.20   4.90  
1 1 1 2  4  34 o 7  172.02  2.47  54.32   1.56   56.44   2.18   52.07   2.24   175.34  3.38  168.41  3.63  6.93   4.96  
1 1 1 2  4  35 o 12 25.81   7.17  1.26    0.70   0.50    0.97   2.09    1.02   21.62   8.45  33.09   8.37  -11.47 11.90 
1 1 1 2  4  36 o 16 60.44   3.68  6.73    0.81   7.62    1.08   5.54    1.24   64.28   4.59  54.57   6.32  9.71   7.81  
1 1 1 2  4  37 f 0  108.78  2.86  21.74   1.14   21.82   1.52   21.63   1.72   108.97  3.81  108.45  4.33  0.52   5.76  
1 1 1 2  4  38 o 10 89.68   3.72  14.79   1.22   16.25   1.61   12.84   1.87   93.96   4.69  83.40   6.14  10.56  7.73  
1 1 1 2  4  39 o 8  35.76   6.16  2.41    0.78   1.84    0.98   3.40    1.29   31.16   8.38  42.27   8.59  -11.10 12.00 
1 1 1 2  4  40 o 3  68.63   3.56  8.67    0.89   8.37    1.24   8.99    1.29   67.35   5.04  69.81   5.07  -2.47  7.15  
1 1 1 2  4  41 f 0  76.72   3.27  10.83   0.92   10.25   1.27   11.46   1.33   74.58   4.65  78.88   4.62  -4.29  6.56  
1 1 1 2  4  42 o 9  73.40   3.43  9.91    0.92   7.79    1.18   13.17   1.47   64.97   5.00  84.58   4.76  -19.61 6.90  
1 1 1 2  4  43 o 3  75.05   3.78  10.37   1.04   7.51    1.63   12.31   1.35   63.58   7.10  81.78   4.50  -18.20 8.41  
1 1 1 2  4  44 o 14 23.37   6.78  1.02    0.62   1.47    0.88   0.58    0.87   28.03   8.08  21.28   8.06  6.76   11.41 
1 1 1 2  4  45 o 5  38.04   5.36  2.71    0.73   4.11    1.03   1.34    1.02   46.92   6.15  27.47   8.89  19.46  10.81 
1 1 1 2  4  46 o 9  58.39   4.33  6.29    0.92   6.94    1.20   5.36    1.44   61.26   5.39  53.50   7.54  7.76   9.26  
1 1 1 2  4  47 o 9  34.71   5.05  2.26    0.62   1.99    0.92   2.48    0.85   32.30   7.87  36.21   6.62  -3.90  10.28 
1 1 1 2  4  48 o 15 19.37   6.38  0.66    0.53   0.67    0.71   0.64    0.78   20.75   7.41  20.98   7.70  -0.24  10.68 
1 1 1 2  4  49 o 1  16.92   6.28  0.40    0.52   0.92    0.72   -0.15   0.74   22.89   7.49  15.76   6.86  7.13   10.16 
1 1 1 2  5  0  o 3  80.76   1.17  11.97   0.35   11.97   0.35   11.97   0.35   80.76   1.17  80.76   1.17  0.00   0.00  
1 1 1 2  5  1  o 14 344.12  2.35  217.38  2.96   217.13  4.19   217.63  4.20   343.92  3.32  344.32  3.32  -0.40  4.69  
1 1 1 2  5  2  o 19 546.86  4.08  548.97  8.18   551.93  12.11  546.49  11.10  548.34  6.02  545.62  5.54  2.71   8.18  
1 1 1 2  5  3  o 6  725.40  5.18  965.95  13.79  970.58  19.58  961.40  19.42  727.14  7.33  723.69  7.31  3.45   10.35 
1 1 1 2  5  4  o 9  236.25  1.89  102.45  1.64   105.37  2.29   99.36   2.36   239.59  2.61  232.66  2.76  6.93   3.80  
1 1 1 2  5  5  o 11 115.07  1.15  24.30   0.49   25.24   0.70   23.42   0.68   117.27  1.62  112.95  1.63  4.32   2.30  
1 1 1 2  5  6  o 2  456.20  3.34  382.04  5.59   381.05  7.89   383.04  7.94   455.61  4.71  456.80  4.73  -1.19  6.68  
1 1 1 2  5  7  f 0  375.36  2.91  258.63  4.02   258.82  5.48   258.42  5.90   375.49  3.98  375.20  4.28  0.29   5.84  
1 1 1 2  5  8  o 6  216.08  1.70  85.71   1.35   84.54   1.89   86.93   1.93   214.61  2.40  217.61  2.42  -3.01  3.40  
1 1 1 2  5  9  o 14 109.37  1.48  21.96   0.60   22.01   0.76   21.87   0.95   109.50  1.90  109.16  2.38  0.34   3.04  
1 1 1 2  5  10 o 12 166.60  1.75  50.95   1.07   49.62   1.49   52.38   1.54   164.42  2.47  168.92  2.49  -4.50  3.50  
1 1 1 2  5  11 o 11 132.40  1.65  32.18   0.80   30.18   1.09   34.47   1.17   128.23  2.32  137.04  2.33  -8.81  3.29  
1 1 1 2  5  12 o 2  286.57  2.35  150.75  2.47   151.03  3.49   150.47  3.49   286.84  3.31  286.30  3.32  0.54   4.69  
1 1 1 2  5  13 o 5  368.60  2.70  249.41  3.66   250.47  5.19   248.35  5.16   369.39  3.82  367.82  3.82  1.57   5.40  
1 1 1 2  5  14 o 14 115.34  1.66  24.42   0.70   24.67   1.04   24.21   0.95   115.94  2.45  114.84  2.25  1.09   3.33  
1 1 1 2  5  15 o 9  340.82  2.58  213.23  3.23   212.45  4.55   214.03  4.59   340.20  3.64  341.46  3.66  -1.26  5.17  
1 1 1 2  5  16 o 15 578.40  4.03  614.12  8.57   609.27  12.03  619.11  12.20  576.11  5.69  580.75  5.72  -4.64  8.07  
1 1 1 2  5  17 o 14 406.65  3.00  303.56  4.48   304.45  6.35   302.67  6.32   407.25  4.25  406.06  4.24  1.19   6.00  
1 1 1 2  5  18 o 13 66.00   2.40  8.01    0.58   7.67    0.86   8.29    0.79   64.55   3.63  67.12   3.20  -2.57  4.84  
1 1 1 2  5  19 o 14 121.71  1.86  27.19   0.83   29.12   1.21   25.45   1.15   125.95  2.61  117.75  2.66  8.20   3.72  
1 1 1 2  5  20 o 8  468.49  4.14  402.89  7.12   395.50  10.36  409.50  9.80   464.17  6.08  472.31  5.65  -8.15  8.30  
1 1 1 2  5  21 o 18 252.18  2.43  116.74  2.25   114.14  3.12   119.55  3.25   249.36  3.41  255.20  3.47  -5.84  4.87  
1 1 1 2  5  22 o 10 266.05  2.41  129.93  2.35   129.37  3.28   130.53  3.37   265.47  3.37  266.66  3.45  -1.19  4.82  
1 1 1 2  5  23 o 18 145.89  2.33  39.07   1.25   39.41   1.74   38.71   1.79   146.53  3.24  145.22  3.35  1.31   4.66  
1 1 1 2  5  24 o 13 297.45  2.62  162.42  2.86   169.67  4.11   155.57  3.99   304.02  3.68  291.12  3.74  12.90  5.25  
1 1 1 2  5  25 o 3  602.48  4.31  666.32  9.54   666.67  13.46  665.97  13.53  602.64  6.08  602.32  6.12  0.32   8.63  
1 1 1 2  5  26 o 16 478.29  3.84  419.93  6.74   403.69  9.17   439.07  9.95   468.95  5.33  489.07  5.54  -20.12 7.69  
1 1 1 2  5  27 o 4  126.94  2.48  29.58   1.16   28.35   1.56   31.10   1.73   124.22  3.41  130.12  3.62  -5.90  4.98  
1 1 1 2  5  28 o 8  97.49   2.57  17.46   0.92   18.80   1.26   15.93   1.35   101.13  3.40  93.08   3.94  8.05   5.21  
1 1 1 2  5  29 o 1  100.14  2.52  18.42   0.92   19.96   1.27   16.71   1.34   104.21  3.33  95.33   3.85  8.88   5.09  
1 1 1 2  5  30 o 12 60.63   3.57  6.77    0.79   6.48    1.03   7.19    1.24   59.23   4.76  62.36   5.47  -3.14  7.25  
1 1 1 2  5  31 o 12 203.83  2.45  76.27   1.83   76.37   2.54   76.16   2.65   203.97  3.39  203.69  3.54  0.28   4.90  
1 1 1 2  5  32 o 12 100.80  2.55  18.66   0.94   18.81   1.27   18.48   1.41   101.16  3.42  100.27  3.84  0.89   5.14  
1 1 1 2  5  33 o 1  27.17   5.61  1.41    0.54   0.81    0.69   2.33    0.87   21.78   7.33  35.02   6.98  -13.24 10.12 
1 1 1 2  5  34 o 9  91.61   2.81  15.42   0.95   15.23   1.28   15.66   1.40   90.99   3.84  92.26   4.15  -1.26  5.66  
1 1 1 2  5  35 o 11 247.99  3.27  112.89  2.98   108.78  3.90   118.66  4.62   243.43  4.37  254.25  4.95  -10.82 6.60  
1 1 1 2  5  36 o 4  103.45  2.80  19.66   1.06   20.34   1.47   18.91   1.54   105.20  3.81  101.42  4.15  3.78   5.63  
1 1 1 2  5  37 o 3  22.91   7.15  0.95    0.67   0.31    0.89   1.78    1.01   19.77   7.96  30.73   8.59  -10.96 11.72 
1 1 1 2  5  38 o 16 105.48  3.30  20.44   1.28   20.49   1.65   20.38   2.00   105.57  4.28  105.23  5.20  0.34   6.73  
1 1 1 2  5  39 o 16 78.62   3.30  11.37   0.95   11.00   1.30   11.79   1.39   77.28   4.60  79.99   4.77  -2.71  6.62  
1 1 1 2  5  40 o 6  145.13  2.70  38.67   1.44   38.49   2.01   38.85   2.06   144.76  3.78  145.42  3.85  -0.66  5.40  
1 1 1 2  5  41 o 17 51.22   4.07  4.85    0.76   5.00    1.05   4.67    1.10   51.91   5.58  50.08   6.13  1.84   8.29  
1 1 1 2  5  42 o 11 15.85   6.68  0.03    0.67   0.33    0.93   -0.28   0.95   20.28   8.16  17.44   7.67  2.83   11.20 
1 1 1 2  5  43 o 7  30.63   6.59  1.79    0.72   0.46    1.08   2.84    0.96   22.25   8.85  38.75   7.03  -16.49 11.30 
1 1 1 2  5  44 o 10 57.01   3.66  5.99    0.76   5.51    1.09   6.45    1.07   54.52   5.51  59.07   4.96  -4.55  7.41  
1 1 1 2  5  45 o 1  26.85   6.34  1.38    0.61   1.53    0.86   1.21    0.88   28.49   7.92  25.96   8.23  2.53   11.42 
1 1 1 2  5  46 o 6  28.51   6.39  1.55    0.65   1.37    0.92   1.74    0.93   27.30   8.37  30.27   8.15  -2.97  11.68 
1 1 1 2  5  47 o 1  18.43   6.42  0.55    0.53   0.20    0.76   0.88    0.74   17.95   7.33  22.69   7.59  -4.74  10.55 
1 1 1 2  5  48 o 13 20.00   6.46  0.71    0.54   0.32    0.74   1.16    0.79   18.44   7.33  25.16   7.77  -6.71  10.68 
1 1 1 2  5  49 o 4  35.75   5.00  2.39    0.64   2.39    0.92   2.39    0.89   35.44   7.32  35.47   7.05  -0.04  10.16 
1 1 1 2  6  0  o 3  143.13  1.70  37.61   0.89   37.61   0.89   37.61   0.89   143.13  1.70  143.13  1.70  0.00   0.00  
1 1 1 2  6  1  o 13 714.01  4.76  935.84  12.48  930.21  17.56  941.59  17.73  711.86  6.72  716.20  6.74  -4.34  9.52  
1 1 1 2  6  2  o 3  209.11  1.51  80.26   1.16   80.08   1.64   80.45   1.64   208.86  2.13  209.35  2.14  -0.49  3.02  
1 1 1 2  6  3  o 15 291.89  2.03  156.40  2.18   156.35  3.08   156.45  3.08   291.85  2.87  291.94  2.87  -0.09  4.06  
1 1 1 2  6  4  o 11 717.51  4.80  945.03  12.64  951.74  17.96  938.46  17.78  720.05  6.80  715.01  6.77  5.04   9.59  
1 1 1 2  6  5  o 17 196.75  1.71  71.06   1.24   71.18   1.62   70.89   1.91   196.92  2.24  196.52  2.65  0.40   3.47  
1 1 1 2  6  6  o 12 412.06  3.03  311.68  4.58   311.33  6.07   312.14  6.97   411.83  4.01  412.36  4.61  -0.54  6.11  
1 1 1 2  6  7  o 12 12.42   2.81  0.29    0.13   0.26    0.18   0.33    0.18   11.93   3.70  13.14   3.55  -1.21  5.12  
1 1 1 2  6  8  f 0  225.29  1.86  93.17   1.54   93.19   2.17   93.14   2.18   225.32  2.63  225.26  2.64  0.06   3.72  
1 1 1 2  6  9  o 4  22.82   2.52  0.97    0.21   0.50    0.28   1.54    0.31   16.20   4.53  28.82   2.96  -12.62 5.41  
1 1 1 2  6  10 o 4  536.00  4.45  527.38  8.76   519.26  11.69  537.80  13.24  531.86  5.99  541.27  6.66  -9.41  8.95  
1 1 1 2  6  11 o 4  131.11  1.52  31.55   0.73   31.77   1.03   31.33   1.04   131.56  2.14  130.64  2.18  0.92   3.05  
1 1 1 2  6  12 o 8  107.52  1.45  21.22   0.57   21.58   0.82   20.88   0.80   108.44  2.05  106.64  2.04  1.80   2.89  
1 1 1 2  6  13 f 0  77.61   1.55  11.06   0.44   11.12   0.63   11.00   0.62   77.80   2.22  77.37   2.19  0.43   3.11  
1 1 1 2  6  14 f 0  631.29  4.48  731.55  10.39  741.03  14.40  721.25  15.01  635.36  6.17  626.83  6.52  8.54   8.98  
1 1 1 2  6  15 o 9  137.69  1.66  34.80   0.84   34.17   1.18   35.44   1.19   136.43  2.36  138.95  2.34  -2.52  3.32  
1 1 1 2  6  16 o 17 223.25  2.20  91.49   1.80   89.33   2.43   94.13   2.68   220.60  3.00  226.44  3.23  -5.85  4.40
[truncated: 2,697,720 more chars]
